# Supplementary material for: Preparation of stable colloidal dispersion of surface modified Fe3O4 nanoparticles for magnetic heating applications
Source: Sci Rep. 2024 Jan 14;14:1296. doi: 10.1038/s41598-024-51801-5 (PMC10788351; doi:10.1038/s41598-024-51801-5)
Supplement: Supplementary file 1 — Supplementary Figure 3. [file 41598_2024_51801_MOESM1_ESM.xlsx]

## Sheet: Sheet1
Wave Number	Fe3O4 @ SiO2	Fe3O4@Ascorbic acid	Fe3O4@Citric acid	Bare Fe3O4	Fe3O4@PEG	Fe3O4@PVA		Fe3O4 @ SiO2	Fe3O4@Ascorbic acid	Fe3O4@Citric acid	Bare Fe3O4	Fe3O4@PEG	Fe3O4@PVA
4000	100	140	180	220	260	300		100	100	100	100	100	100
3999	99.99	140	179.964	220	260.02	300		99.99	100	99.964	100	100.02	100
3998	99.98	139.988	179.928	220	260.02	300		99.98	99.988	99.928	100	100.02	100
3997	99.97	139.988	179.892	219.988	260.02	299.955		99.97	99.988	99.892	99.988	100.02	99.955
3996	99.97	139.964	179.88	219.976	260	299.955		99.97	99.964	99.88	99.976	100	99.955
3995	99.95	139.952	179.856	219.976	260	299.91		99.95	99.952	99.856	99.976	100	99.91
3994	99.94	139.94	179.844	219.964	260	299.91		99.94	99.94	99.844	99.964	100	99.91
3993	99.93	139.928	179.832	219.964	259.96	299.865		99.93	99.928	99.832	99.964	99.96	99.865
3992	99.92	139.916	179.82	219.964	259.94	299.865		99.92	99.916	99.82	99.964	99.94	99.865
3991	99.91	139.904	179.784	219.964	259.92	299.865		99.91	99.904	99.784	99.964	99.92	99.865
3990	99.91	139.916	179.736	219.964	259.94	299.865		99.91	99.916	99.736	99.964	99.94	99.865
3989	99.91	139.94	179.688	219.976	259.96	299.865		99.91	99.94	99.688	99.976	99.96	99.865
3988	99.91	139.964	179.676	219.976	260	299.91		99.91	99.964	99.676	99.976	100	99.91
3987	99.91	139.976	179.676	219.976	260.04	299.955		99.91	99.976	99.676	99.976	100.04	99.955
3986	99.9	139.988	179.688	219.964	260.08	299.955		99.9	99.988	99.688	99.964	100.08	99.955
3985	99.89	139.988	179.688	219.952	260.08	299.955		99.89	99.988	99.688	99.952	100.08	99.955
3984	99.88	139.988	179.676	219.928	260.08	299.955		99.88	99.988	99.676	99.928	100.08	99.955
3983	99.88	139.976	179.664	219.916	260.08	299.955		99.88	99.976	99.664	99.916	100.08	99.955
3982	99.87	139.964	179.664	219.904	260.06	299.91		99.87	99.964	99.664	99.904	100.06	99.91
3981	99.87	139.952	179.64	219.904	260.06	299.91		99.87	99.952	99.64	99.904	100.06	99.91
3980	99.86	139.952	179.628	219.916	260.04	299.91		99.86	99.952	99.628	99.916	100.04	99.91
3979	99.85	139.94	179.604	219.928	260.04	299.865		99.85	99.94	99.604	99.928	100.04	99.865
3978	99.84	139.928	179.58	219.928	260	299.865		99.84	99.928	99.58	99.928	100	99.865
3977	99.82	139.904	179.568	219.916	259.98	299.865		99.82	99.904	99.568	99.916	99.98	99.865
3976	99.81	139.892	179.556	219.916	259.96	299.82		99.81	99.892	99.556	99.916	99.96	99.82
3975	99.81	139.88	179.556	219.916	259.94	299.82		99.81	99.88	99.556	99.916	99.94	99.82
3974	99.81	139.88	179.568	219.928	259.96	299.82		99.81	99.88	99.568	99.928	99.96	99.82
3973	99.81	139.892	179.556	219.928	259.98	299.82		99.81	99.892	99.556	99.928	99.98	99.82
3972	99.81	139.916	179.544	219.94	259.98	299.82		99.81	99.916	99.544	99.94	99.98	99.82
3971	99.81	139.928	179.544	219.94	260	299.82		99.81	99.928	99.544	99.94	100	99.82
3970	99.81	139.928	179.532	219.94	260	299.865		99.81	99.928	99.532	99.94	100	99.865
3969	99.81	139.94	179.52	219.94	260.02	299.865		99.81	99.94	99.52	99.94	100.02	99.865
3968	99.81	139.952	179.508	219.952	260.02	299.865		99.81	99.952	99.508	99.952	100.02	99.865
3967	99.81	139.952	179.496	219.952	260.02	299.865		99.81	99.952	99.496	99.952	100.02	99.865
3966	99.8	139.952	179.472	219.952	260.02	299.865		99.8	99.952	99.472	99.952	100.02	99.865
3965	99.79	139.94	179.46	219.952	260.02	299.865		99.79	99.94	99.46	99.952	100.02	99.865
3964	99.78	139.928	179.436	219.952	260	299.82		99.78	99.928	99.436	99.952	100	99.82
3963	99.77	139.916	179.424	219.94	259.98	299.82		99.77	99.916	99.424	99.94	99.98	99.82
3962	99.76	139.904	179.424	219.928	259.98	299.82		99.76	99.904	99.424	99.928	99.98	99.82
3961	99.75	139.904	179.412	219.928	259.96	299.82		99.75	99.904	99.412	99.928	99.96	99.82
3960	99.75	139.904	179.412	219.928	259.96	299.82		99.75	99.904	99.412	99.928	99.96	99.82
3959	99.75	139.916	179.412	219.94	259.98	299.82		99.75	99.916	99.412	99.94	99.98	99.82
3958	99.75	139.916	179.4	219.94	259.98	299.865		99.75	99.916	99.4	99.94	99.98	99.865
3957	99.76	139.928	179.4	219.94	259.98	299.865		99.76	99.928	99.4	99.94	99.98	99.865
3956	99.76	139.94	179.4	219.952	260	299.865		99.76	99.94	99.4	99.952	100	99.865
3955	99.75	139.94	179.4	219.964	259.96	299.865		99.75	99.94	99.4	99.964	99.96	99.865
3954	99.75	139.952	179.412	219.976	259.96	299.865		99.75	99.952	99.412	99.976	99.96	99.865
3953	99.75	139.952	179.412	219.988	259.96	299.865		99.75	99.952	99.412	99.988	99.96	99.865
3952	99.74	139.94	179.424	219.988	259.96	299.865		99.74	99.94	99.424	99.988	99.96	99.865
3951	99.73	139.928	179.412	219.988	259.94	299.865		99.73	99.928	99.412	99.988	99.94	99.865
3950	99.71	139.916	179.412	219.976	259.94	299.865		99.71	99.916	99.412	99.976	99.94	99.865
3949	99.7	139.892	179.4	219.976	259.92	299.865		99.7	99.892	99.4	99.976	99.92	99.865
3948	99.69	139.868	179.388	219.976	259.92	299.865		99.69	99.868	99.388	99.976	99.92	99.865
3947	99.68	139.868	179.388	219.988	259.9	299.865		99.68	99.868	99.388	99.988	99.9	99.865
3946	99.69	139.88	179.4	220.012	259.9	299.865		99.69	99.88	99.4	100.012	99.9	99.865
3945	99.7	139.916	179.424	220.048	259.9	299.865		99.7	99.916	99.424	100.048	99.9	99.865
3944	99.72	139.952	179.436	220.06	259.92	299.865		99.72	99.952	99.436	100.06	99.92	99.865
3943	99.73	139.976	179.448	220.06	259.94	299.865		99.73	99.976	99.448	100.06	99.94	99.865
3942	99.73	139.988	179.436	220.036	259.96	299.865		99.73	99.988	99.436	100.036	99.96	99.865
3941	99.72	139.988	179.424	220.024	259.98	299.91		99.72	99.988	99.424	100.024	99.98	99.91
3940	99.72	139.976	179.424	220.012	259.96	299.91		99.72	99.976	99.424	100.012	99.96	99.91
3939	99.72	139.964	179.424	220	259.94	299.91		99.72	99.964	99.424	100	99.94	99.91
3938	99.71	139.964	179.412	219.964	259.94	299.91		99.71	99.964	99.412	99.964	99.94	99.91
3937	99.7	139.964	179.4	219.928	259.96	299.91		99.7	99.964	99.4	99.928	99.96	99.91
3936	99.69	139.964	179.4	219.904	259.96	299.91		99.69	99.964	99.4	99.904	99.96	99.91
3935	99.68	139.952	179.412	219.904	259.94	299.91		99.68	99.952	99.412	99.904	99.94	99.91
3934	99.67	139.928	179.412	219.928	259.9	299.91		99.67	99.928	99.412	99.928	99.9	99.91
3933	99.67	139.904	179.412	219.952	259.86	299.91		99.67	99.904	99.412	99.952	99.86	99.91
3932	99.67	139.892	179.424	219.976	259.84	299.91		99.67	99.892	99.424	99.976	99.84	99.91
3931	99.67	139.904	179.436	220.024	259.84	299.91		99.67	99.904	99.436	100.024	99.84	99.91
3930	99.68	139.916	179.448	220.06	259.86	299.91		99.68	99.916	99.448	100.06	99.86	99.91
3929	99.69	139.94	179.46	220.084	259.88	299.91		99.69	99.94	99.46	100.084	99.88	99.91
3928	99.69	139.964	179.472	220.084	259.9	299.91		99.69	99.964	99.472	100.084	99.9	99.91
3927	99.7	139.988	179.484	220.096	259.9	299.91		99.7	99.988	99.484	100.096	99.9	99.91
3926	99.7	140.012	179.472	220.084	259.9	299.91		99.7	100.012	99.472	100.084	99.9	99.91
3925	99.69	140	179.46	220.06	259.92	299.91		99.69	100	99.46	100.06	99.92	99.91
3924	99.69	139.976	179.46	220.036	259.92	299.91		99.69	99.976	99.46	100.036	99.92	99.91
3923	99.68	139.964	179.46	220.036	259.9	299.91		99.68	99.964	99.46	100.036	99.9	99.91
3922	99.68	139.952	179.472	220.036	259.88	299.91		99.68	99.952	99.472	100.036	99.88	99.91
3921	99.68	139.952	179.472	220.036	259.86	299.91		99.68	99.952	99.472	100.036	99.86	99.91
3920	99.68	139.952	179.472	220.024	259.84	299.91		99.68	99.952	99.472	100.024	99.84	99.91
3919	99.68	139.94	179.484	220.012	259.82	299.91		99.68	99.94	99.484	100.012	99.82	99.91
3918	99.68	139.94	179.484	220.024	259.8	299.955		99.68	99.94	99.484	100.024	99.8	99.955
3917	99.68	139.94	179.484	220.024	259.78	299.955		99.68	99.94	99.484	100.024	99.78	99.955
3916	99.68	139.964	179.496	220.024	259.8	299.955		99.68	99.964	99.496	100.024	99.8	99.955
3915	99.68	140	179.496	220.024	259.8	299.955		99.68	100	99.496	100.024	99.8	99.955
3914	99.68	140.024	179.508	220.024	259.82	299.955		99.68	100.024	99.508	100.024	99.82	99.955
3913	99.68	140.048	179.508	220.024	259.82	299.955		99.68	100.048	99.508	100.024	99.82	99.955
3912	99.68	140.06	179.508	220.012	259.82	299.955		99.68	100.06	99.508	100.012	99.82	99.955
3911	99.68	140.072	179.52	220	259.82	299.955		99.68	100.072	99.52	100	99.82	99.955
3910	99.68	140.072	179.52	220	259.82	299.955		99.68	100.072	99.52	100	99.82	99.955
3909	99.68	140.06	179.532	220.012	259.82	299.955		99.68	100.06	99.532	100.012	99.82	99.955
3908	99.68	140.048	179.532	220.024	259.8	299.955		99.68	100.048	99.532	100.024	99.8	99.955
3907	99.67	140.012	179.544	220.048	259.8	299.955		99.67	100.012	99.544	100.048	99.8	99.955
3906	99.67	139.964	179.556	220.06	259.78	299.955		99.67	99.964	99.556	100.06	99.78	99.955
3905	99.67	139.88	179.556	220.072	259.76	299.955		99.67	99.88	99.556	100.072	99.76	99.955
3904	99.67	139.808	179.568	220.084	259.74	299.955		99.67	99.808	99.568	100.084	99.74	99.955
3903	99.67	139.772	179.58	220.096	259.74	299.955		99.67	99.772	99.58	100.096	99.74	99.955
3902	99.67	139.784	179.592	220.108	259.72	299.955		99.67	99.784	99.592	100.108	99.72	99.955
3901	99.67	139.832	179.592	220.12	259.72	299.955		99.67	99.832	99.592	100.12	99.72	99.955
3900	99.68	139.88	179.604	220.12	259.7	299.955		99.68	99.88	99.604	100.12	99.7	99.955
3899	99.68	139.916	179.616	220.12	259.7	299.955		99.68	99.916	99.616	100.12	99.7	99.955
3898	99.68	139.928	179.616	220.108	259.7	299.955		99.68	99.928	99.616	100.108	99.7	99.955
3897	99.67	139.928	179.628	220.108	259.7	299.955		99.67	99.928	99.628	100.108	99.7	99.955
3896	99.67	139.916	179.64	220.108	259.68	299.955		99.67	99.916	99.64	100.108	99.68	99.955
3895	99.67	139.904	179.64	220.108	259.68	299.955		99.67	99.904	99.64	100.108	99.68	99.955
3894	99.67	139.916	179.652	220.108	259.68	299.955		99.67	99.916	99.652	100.108	99.68	99.955
3893	99.68	139.928	179.664	220.108	259.68	299.955		99.68	99.928	99.664	100.108	99.68	99.955
3892	99.68	139.928	179.676	220.108	259.68	300		99.68	99.928	99.676	100.108	99.68	100
3891	99.68	139.94	179.676	220.12	259.68	300		99.68	99.94	99.676	100.12	99.68	100
3890	99.68	139.952	179.688	220.12	259.66	300		99.68	99.952	99.688	100.12	99.66	100
3889	99.68	139.964	179.7	220.12	259.66	300		99.68	99.964	99.7	100.12	99.66	100
3888	99.68	139.976	179.712	220.12	259.66	300		99.68	99.976	99.712	100.12	99.66	100
3887	99.68	139.964	179.724	220.12	259.66	300		99.68	99.964	99.724	100.12	99.66	100
3886	99.68	139.964	179.736	220.132	259.66	300		99.68	99.964	99.736	100.132	99.66	100
3885	99.68	139.964	179.748	220.132	259.64	300		99.68	99.964	99.748	100.132	99.64	100
3884	99.69	139.964	179.76	220.132	259.64	300		99.69	99.964	99.76	100.132	99.64	100
3883	99.69	139.976	179.772	220.132	259.64	300		99.69	99.976	99.772	100.132	99.64	100
3882	99.69	140	179.784	220.144	259.64	300		99.69	100	99.784	100.144	99.64	100
3881	99.7	140.036	179.796	220.144	259.66	300		99.7	100.036	99.796	100.144	99.66	100
3880	99.7	140.048	179.808	220.144	259.66	300		99.7	100.048	99.808	100.144	99.66	100
3879	99.7	140.048	179.82	220.156	259.66	300		99.7	100.048	99.82	100.156	99.66	100
3878	99.7	140.036	179.832	220.156	259.66	300.045		99.7	100.036	99.832	100.156	99.66	100.045
3877	99.7	140.024	179.844	220.156	259.66	300.045		99.7	100.024	99.844	100.156	99.66	100.045
3876	99.71	140.024	179.856	220.156	259.66	300.045		99.71	100.024	99.856	100.156	99.66	100.045
3875	99.71	140.036	179.868	220.168	259.66	300.045		99.71	100.036	99.868	100.168	99.66	100.045
3874	99.71	140.036	179.88	220.168	259.66	300.045		99.71	100.036	99.88	100.168	99.66	100.045
3873	99.71	140.024	179.892	220.168	259.66	300.045		99.71	100.024	99.892	100.168	99.66	100.045
3872	99.71	140	179.916	220.168	259.64	300.045		99.71	100	99.916	100.168	99.64	100.045
3871	99.71	139.988	179.928	220.168	259.64	300.045		99.71	99.988	99.928	100.168	99.64	100.045
3870	99.72	139.988	179.94	220.168	259.64	300.045		99.72	99.988	99.94	100.168	99.64	100.045
3869	99.72	139.988	179.952	220.168	259.64	300.045		99.72	99.988	99.952	100.168	99.64	100.045
3868	99.72	140	179.964	220.168	259.64	300.09		99.72	100	99.964	100.168	99.64	100.09
3867	99.72	140	179.976	220.168	259.64	300.09		99.72	100	99.976	100.168	99.64	100.09
3866	99.73	140	179.988	220.168	259.64	300.09		99.73	100	99.988	100.168	99.64	100.09
3865	99.73	140	179.976	220.168	259.64	300.09		99.73	100	99.976	100.168	99.64	100.09
3864	99.73	140.012	179.976	220.156	259.64	300.09		99.73	100.012	99.976	100.156	99.64	100.09
3863	99.74	140.012	179.988	220.156	259.64	300.09		99.74	100.012	99.988	100.156	99.64	100.09
3862	99.74	140.012	180	220.156	259.66	300.09		99.74	100.012	100	100.156	99.66	100.09
3861	99.74	140.024	180.012	220.156	259.66	300.09		99.74	100.024	100.012	100.156	99.66	100.09
3860	99.74	140.024	180.024	220.144	259.66	300.135		99.74	100.024	100.024	100.144	99.66	100.135
3859	99.75	140.024	180.036	220.144	259.68	300.135		99.75	100.024	100.036	100.144	99.68	100.135
3858	99.75	140.036	180.048	220.144	259.68	300.135		99.75	100.036	100.048	100.144	99.68	100.135
3857	99.76	140.036	180.06	220.144	259.68	300.135		99.76	100.036	100.06	100.144	99.68	100.135
3856	99.76	140.036	180.072	220.132	259.68	300.135		99.76	100.036	100.072	100.132	99.68	100.135
3855	99.76	140.036	180.096	220.132	259.68	300.18		99.76	100.036	100.096	100.132	99.68	100.18
3854	99.77	140.036	180.108	220.132	259.68	300.18		99.77	100.036	100.108	100.132	99.68	100.18
3853	99.78	140.036	180.12	220.132	259.7	300.18		99.78	100.036	100.12	100.132	99.7	100.18
3852	99.79	140.036	180.132	220.132	259.7	300.18		99.79	100.036	100.132	100.132	99.7	100.18
3851	99.79	140.036	180.156	220.12	259.7	300.225		99.79	100.036	100.156	100.12	99.7	100.225
3850	99.79	140.036	180.168	220.12	259.7	300.225		99.79	100.036	100.168	100.12	99.7	100.225
3849	99.79	140.036	180.18	220.12	259.72	300.225		99.79	100.036	100.18	100.12	99.72	100.225
3848	99.78	140.024	180.18	220.108	259.72	300.225		99.78	100.024	100.18	100.108	99.72	100.225
3847	99.78	140.024	180.18	220.096	259.72	300.225		99.78	100.024	100.18	100.096	99.72	100.225
3846	99.78	140.024	180.18	220.096	259.74	300.27		99.78	100.024	100.18	100.096	99.74	100.27
3845	99.78	140.024	180.192	220.096	259.74	300.27		99.78	100.024	100.192	100.096	99.74	100.27
3844	99.79	140.024	180.192	220.084	259.76	300.27		99.79	100.024	100.192	100.084	99.76	100.27
3843	99.79	140.024	180.204	220.084	259.76	300.315		99.79	100.024	100.204	100.084	99.76	100.315
3842	99.8	140.024	180.228	220.072	259.78	300.315		99.8	100.024	100.228	100.072	99.78	100.315
3841	99.82	140.024	180.264	220.072	259.78	300.315		99.82	100.024	100.264	100.072	99.78	100.315
3840	99.83	140.024	180.288	220.072	259.78	300.315		99.83	100.024	100.288	100.072	99.78	100.315
3839	99.85	140.024	180.324	220.06	259.8	300.36		99.85	100.024	100.324	100.06	99.8	100.36
3838	99.86	140.024	180.348	220.06	259.8	300.36		99.86	100.024	100.348	100.06	99.8	100.36
3837	99.87	140.024	180.36	220.048	259.8	300.36		99.87	100.024	100.36	100.048	99.8	100.36
3836	99.87	140.012	180.36	220.048	259.8	300.405		99.87	100.012	100.36	100.048	99.8	100.405
3835	99.88	140.012	180.36	220.036	259.82	300.405		99.88	100.012	100.36	100.036	99.82	100.405
3834	99.88	140.012	180.348	220.024	259.82	300.405		99.88	100.012	100.348	100.024	99.82	100.405
3833	99.88	140	180.348	220.024	259.82	300.405		99.88	100	100.348	100.024	99.82	100.405
3832	99.88	140	180.324	220.012	259.82	300.405		99.88	100	100.324	100.012	99.82	100.405
3831	99.87	140	180.312	220.012	259.84	300.405		99.87	100	100.312	100.012	99.84	100.405
3830	99.87	140	180.3	220	259.84	300.405		99.87	100	100.3	100	99.84	100.405
3829	99.87	140	180.3	219.964	259.86	300.405		99.87	100	100.3	99.964	99.86	100.405
3828	99.88	140	180.3	219.952	259.86	300.405		99.88	100	100.3	99.952	99.86	100.405
3827	99.88	140	180.3	219.94	259.86	300.405		99.88	100	100.3	99.94	99.86	100.405
3826	99.87	139.988	180.288	219.94	259.88	300.405		99.87	99.988	100.288	99.94	99.88	100.405
3825	99.86	139.988	180.288	219.928	259.88	300.405		99.86	99.988	100.288	99.928	99.88	100.405
3824	99.85	139.976	180.3	219.916	259.88	300.45		99.85	99.976	100.3	99.916	99.88	100.45
3823	99.86	139.964	180.312	219.916	259.9	300.45		99.86	99.964	100.312	99.916	99.9	100.45
3822	99.87	139.964	180.312	219.904	259.9	300.45		99.87	99.964	100.312	99.904	99.9	100.45
3821	99.89	139.976	180.312	219.892	259.9	300.45		99.89	99.976	100.312	99.892	99.9	100.45
3820	99.9	139.976	180.312	219.892	259.92	300.45		99.9	99.976	100.312	99.892	99.92	100.45
3819	99.91	139.988	180.312	219.88	259.92	300.45		99.91	99.988	100.312	99.88	99.92	100.45
3818	99.93	139.988	180.324	219.868	259.92	300.45		99.93	99.988	100.324	99.868	99.92	100.45
3817	99.94	140	180.324	219.856	259.92	300.495		99.94	100	100.324	99.856	99.92	100.495
3816	99.96	140.012	180.312	219.844	259.94	300.495		99.96	100.012	100.312	99.844	99.94	100.495
3815	99.97	140.024	180.3	219.832	259.94	300.495		99.97	100.024	100.3	99.832	99.94	100.495
3814	99.96	140.024	180.288	219.82	259.96	300.495		99.96	100.024	100.288	99.82	99.96	100.495
3813	99.96	140.012	180.276	219.808	259.96	300.495		99.96	100.012	100.276	99.808	99.96	100.495
3812	99.95	140	180.264	219.796	260	300.495		99.95	100	100.264	99.796	100	100.495
3811	99.95	139.988	180.252	219.784	260	300.495		99.95	99.988	100.252	99.784	100	100.495
3810	99.94	140	180.24	219.784	260.02	300.495		99.94	100	100.24	99.784	100.02	100.495
3809	99.94	139.988	180.228	219.772	260.02	300.495		99.94	99.988	100.228	99.772	100.02	100.495
3808	99.94	139.976	180.216	219.76	260.04	300.495		99.94	99.976	100.216	99.76	100.04	100.495
3807	99.94	139.976	180.204	219.748	260.04	300.495		99.94	99.976	100.204	99.748	100.04	100.495
3806	99.95	139.988	180.204	219.736	260.04	300.495		99.95	99.988	100.204	99.736	100.04	100.495
3805	99.96	140	180.192	219.736	260.04	300.495		99.96	100	100.192	99.736	100.04	100.495
3804	99.98	140.012	180.204	219.724	260.06	300.495		99.98	100.012	100.204	99.724	100.06	100.495
3803	99.99	140.012	180.204	219.712	260.06	300.495		99.99	100.012	100.204	99.712	100.06	100.495
3802	100	140.012	180.192	219.7	260.06	300.495		100	100.012	100.192	99.7	100.06	100.495
3801	100	140.012	180.168	219.688	260.06	300.495		100	100.012	100.168	99.688	100.06	100.495
3800	100	140	180.156	219.688	260.06	300.495		100	100	100.156	99.688	100.06	100.495
3799	100	139.988	180.144	219.676	260.06	300.495		100	99.988	100.144	99.676	100.06	100.495
3798	100.01	139.976	180.144	219.664	260.06	300.495		100.01	99.976	100.144	99.664	100.06	100.495
3797	100.02	139.976	180.132	219.652	260.08	300.495		100.02	99.976	100.132	99.652	100.08	100.495
3796	100.02	139.988	180.108	219.64	260.08	300.495		100.02	99.988	100.108	99.64	100.08	100.495
3795	100.02	140	180.084	219.628	260.08	300.495		100.02	100	100.084	99.628	100.08	100.495
3794	100.02	140.012	180.06	219.616	260.08	300.495		100.02	100.012	100.06	99.616	100.08	100.495
3793	100.02	140.012	180.048	219.604	260.08	300.495		100.02	100.012	100.048	99.604	100.08	100.495
3792	100.01	140.012	180.024	219.592	260.1	300.495		100.01	100.012	100.024	99.592	100.1	100.495
3791	100.01	140.012	180	219.58	260.1	300.495		100.01	100.012	100	99.58	100.1	100.495
3790	100	140	180	219.568	260.1	300.495		100	100	100	99.568	100.1	100.495
3789	99.99	139.988	179.988	219.556	260.1	300.495		99.99	99.988	99.988	99.556	100.1	100.495
3788	99.98	139.964	179.976	219.544	260.1	300.495		99.98	99.964	99.976	99.544	100.1	100.495
3787	99.99	139.964	179.964	219.544	260.08	300.495		99.99	99.964	99.964	99.544	100.08	100.495
3786	99.99	139.964	179.964	219.544	260.08	300.495		99.99	99.964	99.964	99.544	100.08	100.495
3785	100	139.976	179.964	219.532	260.08	300.495		100	99.976	99.964	99.532	100.08	100.495
3784	100.01	139.988	179.964	219.532	260.06	300.495		100.01	99.988	99.964	99.532	100.06	100.495
3783	100.01	140	179.976	219.532	260.06	300.495		100.01	100	99.976	99.532	100.06	100.495
3782	100.02	140.024	179.988	219.544	260.04	300.495		100.02	100.024	99.988	99.544	100.04	100.495
3781	100.04	140.072	180	219.544	260.04	300.54		100.04	100.072	100	99.544	100.04	100.54
3780	100.05	140.108	180	219.532	260.02	300.54		100.05	100.108	100	99.532	100.02	100.54
3779	100.06	140.132	179.988	219.532	260.02	300.54		100.06	100.132	99.988	99.532	100.02	100.54
3778	100.05	140.12	179.976	219.52	260	300.54		100.05	100.12	99.976	99.52	100	100.54
3777	100.05	140.084	179.964	219.52	259.98	300.495		100.05	100.084	99.964	99.52	99.98	100.495
3776	100.04	140.048	179.964	219.532	259.96	300.495		100.04	100.048	99.964	99.532	99.96	100.495
3775	100.04	140.036	179.952	219.532	259.96	300.45		100.04	100.036	99.952	99.532	99.96	100.45
3774	100.03	140.036	179.94	219.52	259.94	300.405		100.03	100.036	99.94	99.52	99.94	100.405
3773	100.03	140.024	179.94	219.532	259.94	300.405		100.03	100.024	99.94	99.532	99.94	100.405
3772	100.02	140	179.952	219.532	259.92	300.405		100.02	100	99.952	99.532	99.92	100.405
3771	100.02	139.976	179.976	219.544	259.9	300.405		100.02	99.976	99.976	99.544	99.9	100.405
3770	100.01	139.964	179.976	219.544	259.86	300.405		100.01	99.964	99.976	99.544	99.86	100.405
3769	100.02	139.964	179.988	219.556	259.84	300.405		100.02	99.964	99.988	99.556	99.84	100.405
3768	100.02	139.988	180.012	219.568	259.8	300.405		100.02	99.988	100.012	99.568	99.8	100.405
3767	100.03	140	180.036	219.568	259.74	300.45		100.03	100	100.036	99.568	99.74	100.45
3766	100.04	140	180.048	219.58	259.72	300.45		100.04	100	100.048	99.58	99.72	100.45
3765	100.04	140.012	180.048	219.58	259.74	300.405		100.04	100.012	100.048	99.58	99.74	100.405
3764	100.03	140.012	180.048	219.58	259.76	300.405		100.03	100.012	100.048	99.58	99.76	100.405
3763	100.03	140.024	180.048	219.592	259.74	300.405		100.03	100.024	100.048	99.592	99.74	100.405
3762	100.03	140.024	180.072	219.592	259.7	300.405		100.03	100.024	100.072	99.592	99.7	100.405
3761	100.03	140.048	180.084	219.604	259.7	300.45		100.03	100.048	100.084	99.604	99.7	100.45
3760	100.04	140.084	180.084	219.616	259.72	300.45		100.04	100.084	100.084	99.616	99.72	100.45
3759	100.04	140.084	180.084	219.616	259.72	300.45		100.04	100.084	100.084	99.616	99.72	100.45
3758	100.04	140.06	180.096	219.628	259.7	300.405		100.04	100.06	100.096	99.628	99.7	100.405
3757	100.03	140.036	180.096	219.628	259.68	300.405		100.03	100.036	100.096	99.628	99.68	100.405
3756	100.02	140.012	180.108	219.64	259.66	300.36		100.02	100.012	100.108	99.64	99.66	100.36
3755	100.01	140	180.12	219.64	259.62	300.315		100.01	100	100.12	99.64	99.62	100.315
3754	100	139.976	180.132	219.652	259.6	300.27		100	99.976	100.132	99.652	99.6	100.27
3753	99.98	139.928	180.132	219.652	259.56	300.225		99.98	99.928	100.132	99.652	99.56	100.225
3752	99.96	139.832	180.132	219.664	259.42	300.09		99.96	99.832	100.132	99.664	99.42	100.09
3751	99.93	139.724	180.132	219.676	259.2	300		99.93	99.724	100.132	99.676	99.2	100
3750	99.91	139.64	180.156	219.676	259.02	300		99.91	99.64	100.156	99.676	99.02	100
3749	99.92	139.64	180.18	219.688	258.98	300.045		99.92	99.64	100.18	99.688	98.98	100.045
3748	99.95	139.724	180.204	219.688	258.96	300.09		99.95	99.724	100.204	99.688	98.96	100.09
3747	99.99	139.808	180.24	219.7	258.88	300.135		99.99	99.808	100.24	99.7	98.88	100.135
3746	100.02	139.856	180.264	219.7	258.82	300.27		100.02	99.856	100.264	99.7	98.82	100.27
3745	100.04	139.88	180.264	219.712	258.84	300.315		100.04	99.88	100.264	99.712	98.84	100.315
3744	100.03	139.928	180.228	219.712	259	300.315		100.03	99.928	100.228	99.712	99	100.315
3743	100.02	139.976	180.204	219.712	259.12	300.315		100.02	99.976	100.204	99.712	99.12	100.315
3742	99.99	139.976	180.204	219.712	259.06	300.315		99.99	99.976	100.204	99.712	99.06	100.315
3741	99.95	139.94	180.192	219.712	259.02	300.36		99.95	99.94	100.192	99.712	99.02	100.36
3740	99.91	139.904	180.192	219.712	259.08	300.315		99.91	99.904	100.192	99.712	99.08	100.315
3739	99.87	139.892	180.18	219.712	259.18	300.36		99.87	99.892	100.18	99.712	99.18	100.36
3738	99.85	139.916	180.18	219.712	259.24	300.405		99.85	99.916	100.18	99.712	99.24	100.405
3737	99.86	139.964	180.18	219.712	259.24	300.495		99.86	99.964	100.18	99.712	99.24	100.495
3736	99.91	140.024	180.192	219.712	259.26	300.495		99.91	100.024	100.192	99.712	99.26	100.495
3735	99.98	140.084	180.204	219.712	259.32	300.45		99.98	100.084	100.204	99.712	99.32	100.45
3734	100.04	140.108	180.216	219.712	259.36	300.45		100.04	100.108	100.216	99.712	99.36	100.45
3733	100.06	140.084	180.204	219.7	259.36	300.405		100.06	100.084	100.204	99.7	99.36	100.405
3732	100.05	140.036	180.18	219.7	259.32	300.315		100.05	100.036	100.18	99.7	99.32	100.315
3731	100.02	140.012	180.132	219.7	259.28	300.225		100.02	100.012	100.132	99.7	99.28	100.225
3730	100	140.012	180.084	219.688	259.2	300.135		100	100.012	100.084	99.688	99.2	100.135
3729	99.98	140	180.06	219.688	259.14	300.09		99.98	100	100.06	99.688	99.14	100.09
3728	99.95	139.976	180.048	219.688	259.12	300.045		99.95	99.976	100.048	99.688	99.12	100.045
3727	99.91	139.952	180.012	219.676	259.18	299.955		99.91	99.952	100.012	99.676	99.18	99.955
3726	99.89	139.94	179.988	219.676	259.22	299.955		99.89	99.94	99.988	99.676	99.22	99.955
3725	99.89	139.964	179.976	219.664	259.24	299.955		99.89	99.964	99.976	99.664	99.24	99.955
3724	99.93	140	179.988	219.664	259.28	300.045		99.93	100	99.988	99.664	99.28	100.045
3723	100	140.06	180.012	219.652	259.34	300.09		100	100.06	100.012	99.652	99.34	100.09
3722	100.07	140.12	180.012	219.652	259.46	300.135		100.07	100.12	100.012	99.652	99.46	100.135
3721	100.13	140.18	180.012	219.64	259.56	300.18		100.13	100.18	100.012	99.64	99.56	100.18
3720	100.17	140.228	180.012	219.628	259.64	300.225		100.17	100.228	100.012	99.628	99.64	100.225
3719	100.18	140.24	179.988	219.628	259.68	300.225		100.18	100.24	99.988	99.628	99.68	100.225
3718	100.17	140.228	179.964	219.616	259.72	300.225		100.17	100.228	99.964	99.616	99.72	100.225
3717	100.14	140.204	179.928	219.616	259.78	300.18		100.14	100.204	99.928	99.616	99.78	100.18
3716	100.1	140.168	179.904	219.604	259.82	300.135		100.1	100.168	99.904	99.604	99.82	100.135
3715	100.05	140.144	179.904	219.592	259.84	300.135		100.05	100.144	99.904	99.592	99.84	100.135
3714	100	140.108	179.904	219.592	259.86	300.135		100	100.108	99.904	99.592	99.86	100.135
3713	99.97	140.072	179.892	219.592	259.86	300.09		99.97	100.072	99.892	99.592	99.86	100.09
3712	99.98	140.072	179.892	219.592	259.82	300.045		99.98	100.072	99.892	99.592	99.82	100.045
3711	100.03	140.084	179.94	219.592	259.8	300.045		100.03	100.084	99.94	99.592	99.8	100.045
3710	100.1	140.108	180.024	219.592	259.82	300.135		100.1	100.108	100.024	99.592	99.82	100.135
3709	100.14	140.12	180.06	219.604	259.86	300.135		100.14	100.12	100.06	99.604	99.86	100.135
3708	100.13	140.12	180.036	219.592	259.9	300.135		100.13	100.12	100.036	99.592	99.9	100.135
3707	100.11	140.12	179.976	219.58	259.92	300.045		100.11	100.12	99.976	99.58	99.92	100.045
3706	100.09	140.12	179.904	219.568	259.96	300		100.09	100.12	99.904	99.568	99.96	100
3705	100.08	140.132	179.88	219.556	260	300		100.08	100.132	99.88	99.556	100	100
3704	100.08	140.144	179.88	219.556	260.04	300		100.08	100.144	99.88	99.556	100.04	100
3703	100.1	140.156	179.904	219.556	260.06	300.045		100.1	100.156	99.904	99.556	100.06	100.045
3702	100.09	140.168	179.904	219.556	260.08	300.045		100.09	100.168	99.904	99.556	100.08	100.045
3701	100.04	140.156	179.88	219.544	260.1	300		100.04	100.156	99.88	99.544	100.1	100
3700	99.96	140.132	179.844	219.544	260.12	300		99.96	100.132	99.844	99.544	100.12	100
3699	99.88	140.12	179.808	219.532	260.14	299.955		99.88	100.12	99.808	99.532	100.14	99.955
3698	99.8	140.096	179.76	219.52	260.16	299.955		99.8	100.096	99.76	99.52	100.16	99.955
3697	99.72	140.084	179.676	219.496	260.16	299.91		99.72	100.084	99.676	99.496	100.16	99.91
3696	99.64	140.072	179.592	219.472	260.18	299.865		99.64	100.072	99.592	99.472	100.18	99.865
3695	99.56	140.06	179.556	219.46	260.2	299.82		99.56	100.06	99.556	99.46	100.2	99.82
3694	99.49	140.048	179.604	219.472	260.2	299.82		99.49	100.048	99.604	99.472	100.2	99.82
3693	99.45	140.048	179.736	219.508	260.22	299.865		99.45	100.048	99.736	99.508	100.22	99.865
3692	99.44	140.06	179.904	219.532	260.22	299.91		99.44	100.06	99.904	99.532	100.22	99.91
3691	99.39	140.06	180.072	219.556	260.24	300		99.39	100.06	100.072	99.556	100.24	100
3690	99.29	140.06	180.228	219.556	260.24	300.09		99.29	100.06	100.228	99.556	100.24	100.09
3689	99.13	140.048	180.324	219.544	260.24	300.135		99.13	100.048	100.324	99.544	100.24	100.135
3688	98.96	140.036	180.312	219.532	260.26	300.09		98.96	100.036	100.312	99.532	100.26	100.09
3687	98.83	140.024	180.216	219.52	260.26	299.955		98.83	100.024	100.216	99.52	100.26	99.955
3686	98.74	140.012	180.108	219.532	260.26	299.775		98.74	100.012	100.108	99.532	100.26	99.775
3685	98.64	140.012	180.012	219.568	260.26	299.64		98.64	100.012	100.012	99.568	100.26	99.64
3684	98.52	140	179.916	219.58	260.26	299.505		98.52	100	99.916	99.58	100.26	99.505
3683	98.39	140	179.832	219.58	260.26	299.415		98.39	100	99.832	99.58	100.26	99.415
3682	98.28	140	179.832	219.58	260.26	299.325		98.28	100	99.832	99.58	100.26	99.325
3681	98.17	139.988	179.868	219.604	260.26	299.28		98.17	99.988	99.868	99.604	100.26	99.28
3680	98.06	139.988	179.94	219.64	260.24	299.235		98.06	99.988	99.94	99.64	100.24	99.235
3679	97.94	139.988	180.024	219.676	260.24	299.19		97.94	99.988	100.024	99.676	100.24	99.19
3678	97.8	139.988	180.192	219.772	260.22	299.19		97.8	99.988	100.192	99.772	100.22	99.19
3677	97.66	139.988	180.408	219.868	260.22	299.235		97.66	99.988	100.408	99.868	100.22	99.235
3676	97.53	139.988	180.552	219.904	260.2	299.235		97.53	99.988	100.552	99.904	100.2	99.235
3675	97.37	139.988	180.576	219.892	260.2	299.235		97.37	99.988	100.576	99.892	100.2	99.235
3674	97.22	139.988	180.564	219.904	260.18	299.145		97.22	99.988	100.564	99.904	100.18	99.145
3673	97.1	139.988	180.576	219.964	260.16	299.1		97.1	99.988	100.576	99.964	100.16	99.1
3672	97	140	180.648	220.036	260.16	299.055		97	100	100.648	100.036	100.16	99.055
3671	96.91	140	180.612	220.036	260.14	298.92		96.91	100	100.612	100.036	100.14	98.92
3670	96.79	140	180.468	219.988	260.12	298.74		96.79	100	100.468	99.988	100.12	98.74
3669	96.64	140.012	180.336	219.952	260.1	298.65		96.64	100.012	100.336	99.952	100.1	98.65
3668	96.49	140.036	180.264	219.964	260.08	298.605		96.49	100.036	100.264	99.964	100.08	98.605
3667	96.36	140.036	180.192	219.976	260.06	298.515		96.36	100.036	100.192	99.976	100.06	98.515
3666	96.25	140.048	180.108	219.964	260.04	298.425		96.25	100.048	100.108	99.964	100.04	98.425
3665	96.14	140.048	180.012	219.94	260.02	298.29		96.14	100.048	100.012	99.94	100.02	98.29
3664	96.03	140.06	179.94	219.904	260	298.155		96.03	100.06	99.94	99.904	100	98.155
3663	95.91	140.06	179.88	219.88	259.98	298.11		95.91	100.06	99.88	99.88	99.98	98.11
3662	95.79	140.072	179.856	219.868	259.96	298.02		95.79	100.072	99.856	99.868	99.96	98.02
3661	95.66	140.072	179.832	219.856	259.94	297.975		95.66	100.072	99.832	99.856	99.94	97.975
3660	95.55	140.084	179.832	219.856	259.92	297.885		95.55	100.084	99.832	99.856	99.92	97.885
3659	95.45	140.084	179.856	219.868	259.88	297.75		95.45	100.084	99.856	99.868	99.88	97.75
3658	95.36	140.072	179.904	219.904	259.86	297.66		95.36	100.072	99.904	99.904	99.86	97.66
3657	95.28	140.072	179.916	219.94	259.84	297.48		95.28	100.072	99.916	99.94	99.84	97.48
3656	95.2	140.072	179.904	219.976	259.82	297.3		95.2	100.072	99.904	99.976	99.82	97.3
3655	95.15	140.072	179.916	220.036	259.78	297.165		95.15	100.072	99.916	100.036	99.78	97.165
3654	95.13	140.072	180	220.144	259.76	297.075		95.13	100.072	100	100.144	99.76	97.075
3653	95.14	140.084	180.144	220.264	259.74	297.075		95.14	100.084	100.144	100.264	99.74	97.075
3652	95.14	140.096	180.264	220.36	259.7	297.12		95.14	100.096	100.264	100.36	99.7	97.12
3651	95.1	140.108	180.264	220.372	259.68	297.03		95.1	100.108	100.264	100.372	99.68	97.03
3650	94.98	140.084	180.192	220.36	259.64	296.805		94.98	100.084	100.192	100.36	99.64	96.805
3649	94.87	140.06	180.228	220.408	259.6	296.625		94.87	100.06	100.228	100.408	99.6	96.625
3648	94.86	140.06	180.372	220.516	259.58	296.49		94.86	100.06	100.372	100.516	99.58	96.49
3647	94.88	140.072	180.432	220.564	259.54	296.4		94.88	100.072	100.432	100.564	99.54	96.4
3646	94.86	140.084	180.36	220.54	259.5	296.175		94.86	100.084	100.36	100.54	99.5	96.175
3645	94.8	140.072	180.252	220.492	259.46	295.95		94.8	100.072	100.252	100.492	99.46	95.95
3644	94.73	140.06	180.156	220.444	259.44	295.725		94.73	100.06	100.156	100.444	99.44	95.725
3643	94.68	140.06	180.072	220.396	259.4	295.5		94.68	100.06	100.072	100.396	99.4	95.5
3642	94.66	140.072	180.012	220.36	259.36	295.32		94.66	100.072	100.012	100.36	99.36	95.32
3641	94.64	140.096	179.964	220.336	259.32	295.14		94.64	100.096	99.964	100.336	99.32	95.14
3640	94.63	140.108	179.952	220.348	259.28	295.005		94.63	100.108	99.952	100.348	99.28	95.005
3639	94.63	140.132	179.952	220.348	259.24	294.87		94.63	100.132	99.952	100.348	99.24	94.87
3638	94.62	140.144	179.94	220.348	259.2	294.69		94.62	100.144	99.94	100.348	99.2	94.69
3637	94.61	140.156	179.94	220.36	259.16	294.555		94.61	100.156	99.94	100.36	99.16	94.555
3636	94.59	140.156	179.952	220.372	259.12	294.375		94.59	100.156	99.952	100.372	99.12	94.375
3635	94.57	140.144	179.952	220.372	259.08	294.195		94.57	100.144	99.952	100.372	99.08	94.195
3634	94.53	140.132	179.928	220.36	259.04	294.015		94.53	100.132	99.928	100.36	99.04	94.015
3633	94.48	140.096	179.928	220.348	259	293.745		94.48	100.096	99.928	100.348	99	93.745
3632	94.43	140.048	179.94	220.396	258.96	293.52		94.43	100.048	99.94	100.396	98.96	93.52
3631	94.4	139.976	179.976	220.456	258.92	293.34		94.4	99.976	99.976	100.456	98.92	93.34
3630	94.37	139.904	179.976	220.492	258.86	293.16		94.37	99.904	99.976	100.492	98.86	93.16
3629	94.35	139.88	179.952	220.468	258.82	292.935		94.35	99.88	99.952	100.468	98.82	92.935
3628	94.33	139.892	179.952	220.468	258.76	292.755		94.33	99.892	99.952	100.468	98.76	92.755
3627	94.33	139.94	179.976	220.492	258.72	292.62		94.33	99.94	99.976	100.492	98.72	92.62
3626	94.35	139.976	180	220.504	258.68	292.485		94.35	99.976	100	100.504	98.68	92.485
3625	94.36	139.988	180	220.492	258.62	292.305		94.36	99.988	100	100.492	98.62	92.305
3624	94.37	140.012	179.976	220.432	258.58	292.125		94.37	100.012	99.976	100.432	98.58	92.125
3623	94.37	140.036	179.964	220.396	258.54	291.945		94.37	100.036	99.964	100.396	98.54	91.945
3622	94.38	140.06	179.976	220.384	258.48	291.81		94.38	100.06	99.976	100.384	98.48	91.81
3621	94.39	140.06	179.988	220.408	258.42	291.675		94.39	100.06	99.988	100.408	98.42	91.675
3620	94.39	140.036	180	220.42	258.38	291.45		94.39	100.036	100	100.42	98.38	91.45
3619	94.37	140	179.988	220.432	258.32	291.225		94.37	100	99.988	100.432	98.32	91.225
3618	94.34	139.952	179.988	220.456	258.28	290.955		94.34	99.952	99.988	100.456	98.28	90.955
3617	94.31	139.916	179.988	220.492	258.22	290.775		94.31	99.916	99.988	100.492	98.22	90.775
3616	94.28	139.88	179.988	220.516	258.16	290.55		94.28	99.88	99.988	100.516	98.16	90.55
3615	94.27	139.832	180	220.516	258.1	290.325		94.27	99.832	100	100.516	98.1	90.325
3614	94.26	139.796	179.964	220.468	258.06	290.055		94.26	99.796	99.964	100.468	98.06	90.055
3613	94.24	139.748	179.916	220.42	258	289.785		94.24	99.748	99.916	100.42	98	89.785
3612	94.21	139.688	179.868	220.384	257.94	289.56		94.21	99.688	99.868	100.384	97.94	89.56
3611	94.19	139.652	179.856	220.372	257.88	289.335		94.19	99.652	99.856	100.372	97.88	89.335
3610	94.18	139.64	179.856	220.36	257.82	289.155		94.18	99.64	99.856	100.36	97.82	89.155
3609	94.2	139.688	179.868	220.336	257.76	288.975		94.2	99.688	99.868	100.336	97.76	88.975
3608	94.23	139.772	179.856	220.3	257.7	288.795		94.23	99.772	99.856	100.3	97.7	88.795
3607	94.24	139.856	179.832	220.264	257.66	288.615		94.24	99.856	99.832	100.264	97.66	88.615
3606	94.24	139.88	179.82	220.228	257.6	288.435		94.24	99.88	99.82	100.228	97.6	88.435
3605	94.23	139.868	179.784	220.18	257.54	288.21		94.23	99.868	99.784	100.18	97.54	88.21
3604	94.21	139.832	179.748	220.12	257.5	287.985		94.21	99.832	99.748	100.12	97.5	87.985
3603	94.19	139.796	179.7	220.06	257.44	287.76		94.19	99.796	99.7	100.06	97.44	87.76
3602	94.17	139.76	179.652	219.988	257.38	287.535		94.17	99.76	99.652	99.988	97.38	87.535
3601	94.14	139.7	179.592	219.928	257.32	287.31		94.14	99.7	99.592	99.928	97.32	87.31
3600	94.11	139.64	179.568	219.904	257.24	287.085		94.11	99.64	99.568	99.904	97.24	87.085
3599	94.1	139.58	179.556	219.904	257.18	286.86		94.1	99.58	99.556	99.904	97.18	86.86
3598	94.1	139.544	179.58	219.928	257.12	286.68		94.1	99.544	99.58	99.928	97.12	86.68
3597	94.11	139.532	179.592	219.964	257.06	286.455		94.11	99.532	99.592	99.964	97.06	86.455
3596	94.12	139.532	179.592	219.988	256.98	286.275		94.12	99.532	99.592	99.988	96.98	86.275
3595	94.13	139.532	179.568	220	256.92	286.05		94.13	99.532	99.568	100	96.92	86.05
3594	94.12	139.52	179.52	219.964	256.86	285.87		94.12	99.52	99.52	99.964	96.86	85.87
3593	94.1	139.472	179.472	219.904	256.8	285.645		94.1	99.472	99.472	99.904	96.8	85.645
3592	94.07	139.4	179.424	219.844	256.74	285.42		94.07	99.4	99.424	99.844	96.74	85.42
3591	94.05	139.328	179.424	219.808	256.66	285.195		94.05	99.328	99.424	99.808	96.66	85.195
3590	94.04	139.244	179.436	219.808	256.58	285.015		94.04	99.244	99.436	99.808	96.58	85.015
3589	94.03	139.196	179.448	219.808	256.5	284.835		94.03	99.196	99.448	99.808	96.5	84.835
3588	94	139.136	179.424	219.784	256.42	284.655		94	99.136	99.424	99.784	96.42	84.655
3587	93.97	139.088	179.4	219.772	256.36	284.475		93.97	99.088	99.4	99.772	96.36	84.475
3586	93.95	139.064	179.4	219.736	256.3	284.385		93.95	99.064	99.4	99.736	96.3	84.385
3585	93.95	139.04	179.352	219.664	256.22	284.205		93.95	99.04	99.352	99.664	96.22	84.205
3584	93.96	139.016	179.268	219.568	256.16	283.98		93.96	99.016	99.268	99.568	96.16	83.98
3583	93.97	138.992	179.16	219.472	256.08	283.71		93.97	98.992	99.16	99.472	96.08	83.71
3582	93.98	138.968	179.04	219.4	256	283.44		93.98	98.968	99.04	99.4	96	83.44
3581	93.98	138.932	178.944	219.352	255.92	283.17		93.98	98.932	98.944	99.352	95.92	83.17
3580	93.99	138.896	178.872	219.328	255.86	282.9		93.99	98.896	98.872	99.328	95.86	82.9
3579	93.99	138.86	178.824	219.328	255.78	282.675		93.99	98.86	98.824	99.328	95.78	82.675
3578	93.99	138.824	178.776	219.316	255.7	282.45		93.99	98.824	98.776	99.316	95.7	82.45
3577	94	138.776	178.728	219.292	255.64	282.27		94	98.776	98.728	99.292	95.64	82.27
3576	94	138.74	178.68	219.268	255.56	282.045		94	98.74	98.68	99.268	95.56	82.045
3575	93.98	138.68	178.632	219.232	255.48	281.82		93.98	98.68	98.632	99.232	95.48	81.82
3574	93.96	138.62	178.584	219.196	255.4	281.64		93.96	98.62	98.584	99.196	95.4	81.64
3573	93.93	138.56	178.536	219.16	255.32	281.46		93.93	98.56	98.536	99.16	95.32	81.46
3572	93.9	138.5	178.512	219.148	255.24	281.325		93.9	98.5	98.512	99.148	95.24	81.325
3571	93.87	138.452	178.5	219.16	255.16	281.235		93.87	98.452	98.5	99.16	95.16	81.235
3570	93.84	138.392	178.512	219.208	255.06	281.145		93.84	98.392	98.512	99.208	95.06	81.145
3569	93.79	138.308	178.5	219.232	254.96	281.01		93.79	98.308	98.5	99.232	94.96	81.01
3568	93.72	138.164	178.428	219.232	254.82	280.74		93.72	98.164	98.428	99.232	94.82	80.74
3567	93.65	137.996	178.344	219.22	254.7	280.425		93.65	97.996	98.344	99.22	94.7	80.425
3566	93.61	137.876	178.332	219.232	254.62	280.2		93.61	97.876	98.332	99.232	94.62	80.2
3565	93.61	137.828	178.356	219.22	254.54	280.11		93.61	97.828	98.356	99.22	94.54	80.11
3564	93.62	137.804	178.332	219.16	254.46	279.975		93.62	97.804	98.332	99.16	94.46	79.975
3563	93.63	137.792	178.26	219.04	254.36	279.84		93.63	97.792	98.26	99.04	94.36	79.84
3562	93.63	137.78	178.14	218.896	254.26	279.66		93.63	97.78	98.14	98.896	94.26	79.66
3561	93.63	137.768	178.02	218.764	254.18	279.48		93.63	97.768	98.02	98.764	94.18	79.48
3560	93.62	137.744	177.9	218.656	254.12	279.3		93.62	97.744	97.9	98.656	94.12	79.3
3559	93.61	137.708	177.792	218.584	254.06	279.12		93.61	97.708	97.792	98.584	94.06	79.12
3558	93.6	137.66	177.708	218.536	254	278.895		93.6	97.66	97.708	98.536	94	78.895
3557	93.58	137.6	177.636	218.5	253.92	278.67		93.58	97.6	97.636	98.5	93.92	78.67
3556	93.54	137.54	177.552	218.476	253.82	278.445		93.54	97.54	97.552	98.476	93.82	78.445
3555	93.5	137.456	177.492	218.452	253.72	278.265		93.5	97.456	97.492	98.452	93.72	78.265
3554	93.44	137.372	177.444	218.404	253.6	278.04		93.44	97.372	97.444	98.404	93.6	78.04
3553	93.39	137.3	177.372	218.356	253.5	277.86		93.39	97.3	97.372	98.356	93.5	77.86
3552	93.33	137.216	177.3	218.296	253.42	277.635		93.33	97.216	97.3	98.296	93.42	77.635
3551	93.27	137.132	177.228	218.236	253.32	277.41		93.27	97.132	97.228	98.236	93.32	77.41
3550	93.21	137.036	177.168	218.176	253.2	277.14		93.21	97.036	97.168	98.176	93.2	77.14
3549	93.14	136.928	177.108	218.128	253.04	276.825		93.14	96.928	97.108	98.128	93.04	76.825
3548	93.05	136.82	177.024	218.044	252.84	276.51		93.05	96.82	97.024	98.044	92.84	76.51
3547	92.95	136.688	176.916	217.936	252.66	276.15		92.95	96.688	96.916	97.936	92.66	76.15
3546	92.85	136.556	176.808	217.828	252.48	275.835		92.85	96.556	96.808	97.828	92.48	75.835
3545	92.79	136.472	176.736	217.744	252.38	275.52		92.79	96.472	96.736	97.744	92.38	75.52
3544	92.76	136.448	176.676	217.684	252.34	275.25		92.76	96.448	96.676	97.684	92.34	75.25
3543	92.77	136.448	176.628	217.624	252.36	274.935		92.77	96.448	96.628	97.624	92.36	74.935
3542	92.78	136.46	176.568	217.576	252.34	274.575		92.78	96.46	96.568	97.576	92.34	74.575
3541	92.78	136.46	176.484	217.54	252.32	274.125		92.78	96.46	96.484	97.54	92.32	74.125
3540	92.75	136.424	176.4	217.492	252.26	273.72		92.75	96.424	96.4	97.492	92.26	73.72
3539	92.7	136.364	176.304	217.444	252.14	273.315		92.7	96.364	96.304	97.444	92.14	73.315
3538	92.63	136.28	176.208	217.384	252.02	272.91		92.63	96.28	96.208	97.384	92.02	72.91
3537	92.56	136.184	176.1	217.312	251.88	272.55		92.56	96.184	96.1	97.312	91.88	72.55
3536	92.49	136.1	176.016	217.252	251.78	272.19		92.49	96.1	96.016	97.252	91.78	72.19
3535	92.44	136.004	175.932	217.192	251.72	271.83		92.44	96.004	95.932	97.192	91.72	71.83
3534	92.39	135.932	175.86	217.156	251.64	271.47		92.39	95.932	95.86	97.156	91.64	71.47
3533	92.35	135.86	175.8	217.12	251.54	271.11		92.35	95.86	95.8	97.12	91.54	71.11
3532	92.3	135.776	175.716	217.096	251.42	270.75		92.3	95.776	95.716	97.096	91.42	70.75
3531	92.24	135.668	175.62	217.048	251.28	270.39		92.24	95.668	95.62	97.048	91.28	70.39
3530	92.16	135.536	175.5	217	251.12	270.03		92.16	95.536	95.5	97	91.12	70.03
3529	92.07	135.392	175.38	216.94	250.96	269.715		92.07	95.392	95.38	96.94	90.96	69.715
3528	91.97	135.236	175.26	216.88	250.78	269.445		91.97	95.236	95.26	96.88	90.78	69.445
3527	91.88	135.08	175.164	216.808	250.6	269.175		91.88	95.08	95.164	96.808	90.6	69.175
3526	91.79	134.96	175.08	216.712	250.4	268.95		91.79	94.96	95.08	96.712	90.4	68.95
3525	91.71	134.864	175.008	216.628	250.22	268.77		91.71	94.864	95.008	96.628	90.22	68.77
3524	91.65	134.804	174.936	216.532	250.1	268.59		91.65	94.804	94.936	96.532	90.1	68.59
3523	91.62	134.78	174.864	216.46	250.08	268.41		91.62	94.78	94.864	96.46	90.08	68.41
3522	91.6	134.768	174.792	216.412	250.12	268.23		91.6	94.768	94.792	96.412	90.12	68.23
3521	91.59	134.768	174.732	216.376	250.14	268.05		91.59	94.768	94.732	96.376	90.14	68.05
3520	91.57	134.756	174.66	216.34	250.12	267.825		91.57	94.756	94.66	96.34	90.12	67.825
3519	91.54	134.732	174.576	216.28	250.08	267.645		91.54	94.732	94.576	96.28	90.08	67.645
3518	91.49	134.696	174.48	216.196	250.02	267.465		91.49	94.696	94.48	96.196	90.02	67.465
3517	91.43	134.636	174.384	216.112	249.94	267.33		91.43	94.636	94.384	96.112	89.94	67.33
3516	91.36	134.564	174.288	216.016	249.84	267.195		91.36	94.564	94.288	96.016	89.84	67.195
3515	91.29	134.48	174.18	215.932	249.74	267.105		91.29	94.48	94.18	95.932	89.74	67.105
3514	91.22	134.372	174.072	215.824	249.6	266.925		91.22	94.372	94.072	95.824	89.6	66.925
3513	91.14	134.24	173.952	215.74	249.46	266.745		91.14	94.24	93.952	95.74	89.46	66.745
3512	91.06	134.096	173.832	215.668	249.28	266.475		91.06	94.096	93.832	95.668	89.28	66.475
3511	90.99	133.952	173.712	215.608	249.12	266.205		90.99	93.952	93.712	95.608	89.12	66.205
3510	90.92	133.832	173.616	215.572	248.98	266.025		90.92	93.832	93.616	95.572	88.98	66.025
3509	90.86	133.736	173.532	215.524	248.9	265.89		90.86	93.736	93.532	95.524	88.9	65.89
3508	90.79	133.652	173.448	215.464	248.84	265.8		90.79	93.652	93.448	95.464	88.84	65.8
3507	90.72	133.556	173.364	215.392	248.74	265.71		90.72	93.556	93.364	95.392	88.74	65.71
3506	90.64	133.46	173.268	215.296	248.58	265.62		90.64	93.46	93.268	95.296	88.58	65.62
3505	90.55	133.328	173.148	215.176	248.38	265.485		90.55	93.328	93.148	95.176	88.38	65.485
3504	90.45	133.172	173.004	215.032	248.16	265.35		90.45	93.172	93.004	95.032	88.16	65.35
3503	90.35	133.016	172.872	214.888	247.98	265.215		90.35	93.016	92.872	94.888	87.98	65.215
3502	90.27	132.896	172.764	214.792	247.84	265.125		90.27	92.896	92.764	94.792	87.84	65.125
3501	90.21	132.824	172.668	214.708	247.78	265.125		90.21	92.824	92.668	94.708	87.78	65.125
3500	90.18	132.8	172.584	214.648	247.76	265.08		90.18	92.8	92.584	94.648	87.76	65.08
3499	90.14	132.776	172.5	214.576	247.74	265.08		90.14	92.776	92.5	94.576	87.74	65.08
3498	90.09	132.74	172.404	214.492	247.7	265.035		90.09	92.74	92.404	94.492	87.7	65.035
3497	90.02	132.668	172.296	214.396	247.62	264.945		90.02	92.668	92.296	94.396	87.62	64.945
3496	89.95	132.584	172.176	214.288	247.54	264.855		89.95	92.584	92.176	94.288	87.54	64.855
3495	89.89	132.488	172.068	214.204	247.44	264.72		89.89	92.488	92.068	94.204	87.44	64.72
3494	89.82	132.392	171.96	214.12	247.34	264.63		89.82	92.392	91.96	94.12	87.34	64.63
3493	89.76	132.308	171.864	214.048	247.24	264.495		89.76	92.308	91.864	94.048	87.24	64.495
3492	89.69	132.212	171.756	213.976	247.12	264.315		89.69	92.212	91.756	93.976	87.12	64.315
3491	89.62	132.104	171.648	213.892	247	264.18		89.62	92.104	91.648	93.892	87	64.18
3490	89.55	131.996	171.528	213.82	246.86	264.09		89.55	91.996	91.528	93.82	86.86	64.09
3489	89.46	131.876	171.396	213.724	246.72	264		89.46	91.876	91.396	93.724	86.72	64
3488	89.38	131.768	171.276	213.628	246.58	263.91		89.38	91.768	91.276	93.628	86.58	63.91
3487	89.3	131.648	171.168	213.532	246.46	263.82		89.3	91.648	91.168	93.532	86.46	63.82
3486	89.23	131.54	171.06	213.436	246.34	263.685		89.23	91.54	91.06	93.436	86.34	63.685
3485	89.17	131.432	170.964	213.364	246.2	263.55		89.17	91.432	90.964	93.364	86.2	63.55
3484	89.1	131.324	170.868	213.28	246.06	263.325		89.1	91.324	90.868	93.28	86.06	63.325
3483	89.03	131.216	170.76	213.184	245.92	263.19		89.03	91.216	90.76	93.184	85.92	63.19
3482	88.96	131.108	170.652	213.088	245.78	263.1		88.96	91.108	90.652	93.088	85.78	63.1
3481	88.88	131.012	170.532	212.968	245.68	263.055		88.88	91.012	90.532	92.968	85.68	63.055
3480	88.81	130.928	170.424	212.872	245.58	263.01		88.81	90.928	90.424	92.872	85.58	63.01
3479	88.75	130.844	170.328	212.776	245.5	262.875		88.75	90.844	90.328	92.776	85.5	62.875
3478	88.7	130.772	170.22	212.68	245.44	262.695		88.7	90.772	90.22	92.68	85.44	62.695
3477	88.65	130.688	170.112	212.608	245.36	262.47		88.65	90.688	90.112	92.608	85.36	62.47
3476	88.6	130.604	170.004	212.524	245.26	262.245		88.6	90.604	90.004	92.524	85.26	62.245
3475	88.54	130.508	169.896	212.44	245.16	262.02		88.54	90.508	89.896	92.44	85.16	62.02
3474	88.47	130.412	169.788	212.356	245.06	261.885		88.47	90.412	89.788	92.356	85.06	61.885
3473	88.4	130.316	169.668	212.26	244.94	261.75		88.4	90.316	89.668	92.26	84.94	61.75
3472	88.33	130.232	169.56	212.152	244.84	261.615		88.33	90.232	89.56	92.152	84.84	61.615
3471	88.25	130.148	169.452	212.044	244.72	261.525		88.25	90.148	89.452	92.044	84.72	61.525
3470	88.17	130.052	169.344	211.924	244.6	261.435		88.17	90.052	89.344	91.924	84.6	61.435
3469	88.08	129.944	169.236	211.792	244.46	261.3		88.08	89.944	89.236	91.792	84.46	61.3
3468	88	129.812	169.104	211.672	244.3	261.12		88	89.812	89.104	91.672	84.3	61.12
3467	87.92	129.68	168.972	211.564	244.14	260.94		87.92	89.68	88.972	91.564	84.14	60.94
3466	87.85	129.548	168.84	211.48	244	260.67		87.85	89.548	88.84	91.48	84	60.67
3465	87.79	129.428	168.72	211.408	243.86	260.4		87.79	89.428	88.72	91.408	83.86	60.4
3464	87.74	129.32	168.6	211.36	243.72	260.085		87.74	89.32	88.6	91.36	83.72	60.085
3463	87.68	129.224	168.504	211.288	243.6	259.86		87.68	89.224	88.504	91.288	83.6	59.86
3462	87.61	129.128	168.408	211.204	243.48	259.68		87.61	89.128	88.408	91.204	83.48	59.68
3461	87.54	129.044	168.324	211.108	243.38	259.5		87.54	89.044	88.324	91.108	83.38	59.5
3460	87.47	128.948	168.24	211.012	243.26	259.32		87.47	88.948	88.24	91.012	83.26	59.32
3459	87.41	128.864	168.156	210.928	243.18	259.14		87.41	88.864	88.156	90.928	83.18	59.14
3458	87.36	128.78	168.048	210.856	243.08	258.915		87.36	88.78	88.048	90.856	83.08	58.915
3457	87.32	128.708	167.928	210.796	243.04	258.69		87.32	88.708	87.928	90.796	83.04	58.69
3456	87.27	128.648	167.82	210.724	242.98	258.51		87.27	88.648	87.82	90.724	82.98	58.51
3455	87.22	128.588	167.7	210.652	242.92	258.33		87.22	88.588	87.7	90.652	82.92	58.33
3454	87.16	128.516	167.592	210.568	242.84	258.195		87.16	88.516	87.592	90.568	82.84	58.195
3453	87.09	128.432	167.484	210.472	242.76	258.06		87.09	88.432	87.484	90.472	82.76	58.06
3452	87.02	128.348	167.376	210.388	242.66	257.925		87.02	88.348	87.376	90.388	82.66	57.925
3451	86.95	128.252	167.28	210.304	242.54	257.745		86.95	88.252	87.28	90.304	82.54	57.745
3450	86.87	128.144	167.196	210.22	242.38	257.61		86.87	88.144	87.196	90.22	82.38	57.61
3449	86.78	128.024	167.124	210.136	242.18	257.475		86.78	88.024	87.124	90.136	82.18	57.475
3448	86.7	127.916	167.028	210.052	242	257.385		86.7	87.916	87.028	90.052	82	57.385
3447	86.61	127.784	166.92	209.956	241.84	257.295		86.61	87.784	86.92	89.956	81.84	57.295
3446	86.54	127.676	166.812	209.872	241.72	257.25		86.54	87.676	86.812	89.872	81.72	57.25
3445	86.49	127.58	166.728	209.812	241.62	257.16		86.49	87.58	86.728	89.812	81.62	57.16
3444	86.45	127.52	166.656	209.752	241.54	257.115		86.45	87.52	86.656	89.752	81.54	57.115
3443	86.42	127.46	166.572	209.668	241.48	257.07		86.42	87.46	86.572	89.668	81.48	57.07
3442	86.37	127.412	166.464	209.548	241.46	257.07		86.37	87.412	86.464	89.548	81.46	57.07
3441	86.32	127.364	166.356	209.428	241.44	257.115		86.32	87.364	86.356	89.428	81.44	57.115
3440	86.26	127.304	166.26	209.296	241.38	257.205		86.26	87.304	86.26	89.296	81.38	57.205
3439	86.18	127.244	166.152	209.152	241.3	257.34		86.18	87.244	86.152	89.152	81.3	57.34
3438	86.11	127.172	166.044	208.996	241.2	257.475		86.11	87.172	86.044	88.996	81.2	57.475
3437	86.03	127.088	165.936	208.852	241.1	257.655		86.03	87.088	85.936	88.852	81.1	57.655
3436	85.96	127.004	165.804	208.744	241	257.79		85.96	87.004	85.804	88.744	81	57.79
3435	85.9	126.908	165.684	208.648	240.9	257.88		85.9	86.908	85.684	88.648	80.9	57.88
3434	85.86	126.812	165.564	208.588	240.82	257.97		85.86	86.812	85.564	88.588	80.82	57.97
3433	85.82	126.728	165.456	208.54	240.74	258.105		85.82	86.728	85.456	88.54	80.74	58.105
3432	85.79	126.656	165.36	208.504	240.66	258.285		85.79	86.656	85.36	88.504	80.66	58.285
3431	85.75	126.572	165.276	208.468	240.6	258.465		85.75	86.572	85.276	88.468	80.6	58.465
3430	85.72	126.5	165.18	208.42	240.52	258.69		85.72	86.5	85.18	88.42	80.52	58.69
3429	85.69	126.416	165.084	208.372	240.46	258.915		85.69	86.416	85.084	88.372	80.46	58.915
3428	85.66	126.332	164.988	208.336	240.38	259.05		85.66	86.332	84.988	88.336	80.38	59.05
3427	85.63	126.248	164.904	208.324	240.32	259.23		85.63	86.248	84.904	88.324	80.32	59.23
3426	85.61	126.152	164.808	208.324	240.26	259.41		85.61	86.152	84.808	88.324	80.26	59.41
3425	85.57	126.056	164.736	208.336	240.18	259.59		85.57	86.056	84.736	88.336	80.18	59.59
3424	85.53	125.948	164.664	208.348	240.08	259.815		85.53	85.948	84.664	88.348	80.08	59.815
3423	85.47	125.84	164.58	208.324	239.94	260.085		85.47	85.84	84.58	88.324	79.94	60.085
3422	85.41	125.732	164.484	208.264	239.82	260.355		85.41	85.732	84.484	88.264	79.82	60.355
3421	85.35	125.636	164.364	208.192	239.74	260.625		85.35	85.636	84.364	88.192	79.74	60.625
3420	85.3	125.564	164.256	208.12	239.7	260.94		85.3	85.564	84.256	88.12	79.7	60.94
3419	85.26	125.504	164.16	208.06	239.7	261.21		85.26	85.504	84.16	88.06	79.7	61.21
3418	85.22	125.456	164.076	208	239.7	261.48		85.22	85.456	84.076	88	79.7	61.48
3417	85.18	125.408	164.004	207.94	239.7	261.705		85.18	85.408	84.004	87.94	79.7	61.705
3416	85.12	125.36	163.92	207.856	239.7	261.93		85.12	85.36	83.92	87.856	79.7	61.93
3415	85.04	125.288	163.812	207.724	239.66	262.155		85.04	85.288	83.812	87.724	79.66	62.155
3414	84.95	125.204	163.692	207.58	239.6	262.335		84.95	85.204	83.692	87.58	79.6	62.335
3413	84.86	125.096	163.548	207.436	239.52	262.47		84.86	85.096	83.548	87.436	79.52	62.47
3412	84.77	124.976	163.416	207.328	239.44	262.56		84.77	84.976	83.416	87.328	79.44	62.56
3411	84.69	124.856	163.296	207.22	239.36	262.605		84.69	84.856	83.296	87.22	79.36	62.605
3410	84.61	124.736	163.188	207.112	239.3	262.605		84.61	84.736	83.188	87.112	79.3	62.605
3409	84.54	124.616	163.08	207.016	239.22	262.56		84.54	84.616	83.08	87.016	79.22	62.56
3408	84.47	124.496	162.984	206.92	239.14	262.515		84.47	84.496	82.984	86.92	79.14	62.515
3407	84.39	124.376	162.852	206.824	239.08	262.425		84.39	84.376	82.852	86.824	79.08	62.425
3406	84.31	124.244	162.72	206.728	239	262.335		84.31	84.244	82.72	86.728	79	62.335
3405	84.22	124.136	162.6	206.632	238.92	262.29		84.22	84.136	82.6	86.632	78.92	62.29
3404	84.12	124.016	162.492	206.5	238.84	262.245		84.12	84.016	82.492	86.5	78.84	62.245
3403	84.01	123.896	162.384	206.344	238.74	262.245		84.01	83.896	82.384	86.344	78.74	62.245
3402	83.9	123.764	162.276	206.164	238.62	262.245		83.9	83.764	82.276	86.164	78.62	62.245
3401	83.79	123.632	162.144	205.984	238.5	262.2		83.79	83.632	82.144	85.984	78.5	62.2
3400	83.7	123.488	162.012	205.816	238.38	262.065		83.7	83.488	82.012	85.816	78.38	62.065
3399	83.63	123.356	161.88	205.696	238.28	261.93		83.63	83.356	81.88	85.696	78.28	61.93
3398	83.57	123.224	161.736	205.612	238.18	261.795		83.57	83.224	81.736	85.612	78.18	61.795
3397	83.52	123.116	161.604	205.564	238.14	261.705		83.52	83.116	81.604	85.564	78.14	61.705
3396	83.47	123.032	161.508	205.528	238.1	261.66		83.47	83.032	81.508	85.528	78.1	61.66
3395	83.4	122.948	161.436	205.468	238.04	261.66		83.4	82.948	81.436	85.468	78.04	61.66
3394	83.33	122.864	161.376	205.384	237.96	261.66		83.33	82.864	81.376	85.384	77.96	61.66
3393	83.27	122.768	161.316	205.276	237.9	261.705		83.27	82.768	81.316	85.276	77.9	61.705
3392	83.21	122.696	161.244	205.18	237.88	261.705		83.21	82.696	81.244	85.18	77.88	61.705
3391	83.17	122.636	161.148	205.108	237.88	261.705		83.17	82.636	81.148	85.108	77.88	61.705
3390	83.15	122.588	161.028	205.072	237.88	261.705		83.15	82.588	81.028	85.072	77.88	61.705
3389	83.15	122.54	160.908	205.06	237.9	261.66		83.15	82.54	80.908	85.06	77.9	61.66
3388	83.15	122.504	160.788	205.072	237.92	261.57		83.15	82.504	80.788	85.072	77.92	61.57
3387	83.14	122.444	160.68	205.084	237.9	261.57		83.14	82.444	80.68	85.084	77.9	61.57
3386	83.12	122.396	160.62	205.096	237.88	261.57		83.12	82.396	80.62	85.096	77.88	61.57
3385	83.09	122.336	160.572	205.108	237.86	261.66		83.09	82.336	80.572	85.108	77.86	61.66
3384	83.06	122.3	160.548	205.096	237.88	261.75		83.06	82.3	80.548	85.096	77.88	61.75
3383	83.02	122.276	160.524	205.06	237.9	261.93		83.02	82.276	80.524	85.06	77.9	61.93
3382	82.99	122.264	160.488	205	237.92	262.065		82.99	82.264	80.488	85	77.92	62.065
3381	82.95	122.24	160.416	204.94	237.94	262.2		82.95	82.24	80.416	84.94	77.94	62.2
3380	82.92	122.216	160.32	204.904	237.98	262.38		82.92	82.216	80.32	84.904	77.98	62.38
3379	82.88	122.18	160.236	204.868	238	262.515		82.88	82.18	80.236	84.868	78	62.515
3378	82.85	122.144	160.164	204.856	238.02	262.65		82.85	82.144	80.164	84.856	78.02	62.65
3377	82.83	122.12	160.104	204.844	238.06	262.785		82.83	82.12	80.104	84.844	78.06	62.785
3376	82.81	122.096	160.044	204.844	238.1	262.965		82.81	82.096	80.044	84.844	78.1	62.965
3375	82.79	122.072	159.996	204.832	238.14	263.1		82.79	82.072	79.996	84.832	78.14	63.1
3374	82.77	122.06	159.96	204.832	238.18	263.235		82.77	82.06	79.96	84.832	78.18	63.235
3373	82.75	122.048	159.936	204.82	238.2	263.46		82.75	82.048	79.936	84.82	78.2	63.46
3372	82.71	122.036	159.924	204.784	238.24	263.685		82.71	82.036	79.924	84.784	78.24	63.685
3371	82.66	122.012	159.9	204.736	238.24	263.91		82.66	82.012	79.9	84.736	78.24	63.91
3370	82.6	121.976	159.852	204.664	238.22	264.18		82.6	81.976	79.852	84.664	78.22	64.18
3369	82.55	121.928	159.78	204.604	238.2	264.36		82.55	81.928	79.78	84.604	78.2	64.36
3368	82.52	121.88	159.696	204.568	238.2	264.54		82.52	81.88	79.696	84.568	78.2	64.54
3367	82.5	121.832	159.6	204.58	238.22	264.675		82.5	81.832	79.6	84.58	78.22	64.675
3366	82.5	121.808	159.528	204.628	238.26	264.81		82.5	81.808	79.528	84.628	78.26	64.81
3365	82.51	121.784	159.492	204.712	238.3	264.9		82.51	81.784	79.492	84.712	78.3	64.9
3364	82.51	121.772	159.48	204.808	238.36	264.99		82.51	81.772	79.48	84.808	78.36	64.99
3363	82.5	121.76	159.48	204.88	238.42	265.17		82.5	81.76	79.48	84.88	78.42	65.17
3362	82.49	121.76	159.48	204.928	238.48	265.35		82.49	81.76	79.48	84.928	78.48	65.35
3361	82.47	121.76	159.468	204.94	238.56	265.53		82.47	81.76	79.468	84.94	78.56	65.53
3360	82.45	121.748	159.432	204.952	238.64	265.71		82.45	81.748	79.432	84.952	78.64	65.71
3359	82.44	121.736	159.384	204.964	238.7	265.845		82.44	81.736	79.384	84.964	78.7	65.845
3358	82.43	121.724	159.336	205	238.74	265.98		82.43	81.724	79.336	85	78.74	65.98
3357	82.43	121.724	159.276	205.048	238.8	266.16		82.43	81.724	79.276	85.048	78.8	66.16
3356	82.42	121.724	159.24	205.096	238.88	266.34		82.42	81.724	79.24	85.096	78.88	66.34
3355	82.4	121.748	159.204	205.132	238.98	266.565		82.4	81.748	79.204	85.132	78.98	66.565
3354	82.37	121.772	159.204	205.132	239.08	266.835		82.37	81.772	79.204	85.132	79.08	66.835
3353	82.34	121.796	159.216	205.12	239.16	267.105		82.34	81.796	79.216	85.12	79.16	67.105
3352	82.31	121.82	159.228	205.108	239.24	267.33		82.31	81.82	79.228	85.108	79.24	67.33
3351	82.27	121.82	159.216	205.084	239.28	267.555		82.27	81.82	79.216	85.084	79.28	67.555
3350	82.25	121.808	159.18	205.072	239.32	267.735		82.25	81.808	79.18	85.072	79.32	67.735
3349	82.23	121.784	159.144	205.096	239.36	267.87		82.23	81.784	79.144	85.096	79.36	67.87
3348	82.22	121.772	159.144	205.132	239.42	268.005		82.22	81.772	79.144	85.132	79.42	68.005
3347	82.21	121.772	159.156	205.18	239.48	268.185		82.21	81.772	79.156	85.18	79.48	68.185
3346	82.2	121.784	159.168	205.228	239.58	268.365		82.2	81.784	79.168	85.228	79.58	68.365
3345	82.18	121.796	159.168	205.252	239.64	268.59		82.18	81.796	79.168	85.252	79.64	68.59
3344	82.15	121.808	159.144	205.264	239.72	268.815		82.15	81.808	79.144	85.264	79.72	68.815
3343	82.12	121.796	159.12	205.252	239.76	269.04		82.12	81.796	79.12	85.252	79.76	69.04
3342	82.09	121.796	159.096	205.252	239.8	269.22		82.09	81.796	79.096	85.252	79.8	69.22
3341	82.06	121.796	159.096	205.264	239.84	269.445		82.06	81.796	79.096	85.264	79.84	69.445
3340	82.03	121.796	159.096	205.276	239.88	269.625		82.03	81.796	79.096	85.276	79.88	69.625
3339	82.01	121.784	159.084	205.3	239.92	269.85		82.01	81.784	79.084	85.3	79.92	69.85
3338	81.98	121.772	159.072	205.312	239.92	269.985		81.98	81.772	79.072	85.312	79.92	69.985
3337	81.96	121.748	159.048	205.336	239.96	270.12		81.96	81.748	79.048	85.336	79.96	70.12
3336	81.95	121.724	159.036	205.372	240	270.255		81.95	81.724	79.036	85.372	80	70.255
3335	81.95	121.736	159.024	205.432	240.08	270.39		81.95	81.736	79.024	85.432	80.08	70.39
3334	81.95	121.748	159.036	205.492	240.18	270.57		81.95	81.748	79.036	85.492	80.18	70.57
3333	81.94	121.784	159.072	205.552	240.28	270.75		81.94	81.784	79.072	85.552	80.28	70.75
3332	81.93	121.82	159.096	205.6	240.4	270.93		81.93	81.82	79.096	85.6	80.4	70.93
3331	81.91	121.844	159.096	205.636	240.48	271.11		81.91	81.844	79.096	85.636	80.48	71.11
3330	81.89	121.856	159.084	205.648	240.56	271.335		81.89	81.856	79.084	85.648	80.56	71.335
3329	81.87	121.868	159.06	205.66	240.62	271.515		81.87	81.868	79.06	85.66	80.62	71.515
3328	81.84	121.88	159.06	205.66	240.68	271.74		81.84	81.88	79.06	85.66	80.68	71.74
3327	81.81	121.892	159.048	205.66	240.72	271.965		81.81	81.892	79.048	85.66	80.72	71.965
3326	81.78	121.904	159.024	205.648	240.76	272.19		81.78	81.904	79.024	85.648	80.76	72.19
3325	81.76	121.916	159.012	205.66	240.8	272.415		81.76	81.916	79.012	85.66	80.8	72.415
3324	81.74	121.928	159	205.696	240.86	272.55		81.74	81.928	79	85.696	80.86	72.55
3323	81.74	121.94	159	205.744	240.94	272.685		81.74	81.94	79	85.744	80.94	72.685
3322	81.73	121.952	159	205.792	241.04	272.82		81.73	81.952	79	85.792	81.04	72.82
3321	81.72	121.976	159.012	205.84	241.12	272.955		81.72	81.976	79.012	85.84	81.12	72.955
3320	81.71	122	159.024	205.888	241.2	273.135		81.71	82	79.024	85.888	81.2	73.135
3319	81.7	122.012	159.048	205.912	241.28	273.27		81.7	82.012	79.048	85.912	81.28	73.27
3318	81.68	122.024	159.072	205.936	241.34	273.45		81.68	82.024	79.072	85.936	81.34	73.45
3317	81.66	122.036	159.084	205.96	241.38	273.63		81.66	82.036	79.084	85.96	81.38	73.63
3316	81.64	122.048	159.084	205.984	241.44	273.81		81.64	82.048	79.084	85.984	81.44	73.81
3315	81.62	122.06	159.084	206.008	241.48	273.945		81.62	82.06	79.084	86.008	81.48	73.945
3314	81.6	122.072	159.084	206.02	241.52	274.125		81.6	82.072	79.084	86.02	81.52	74.125
3313	81.57	122.084	159.096	206.044	241.56	274.35		81.57	82.084	79.096	86.044	81.56	74.35
3312	81.54	122.096	159.108	206.056	241.6	274.53		81.54	82.096	79.108	86.056	81.6	74.53
3311	81.51	122.12	159.12	206.056	241.62	274.755		81.51	82.12	79.12	86.056	81.62	74.755
3310	81.48	122.132	159.12	206.056	241.64	274.98		81.48	82.132	79.12	86.056	81.64	74.98
3309	81.44	122.156	159.132	206.044	241.68	275.205		81.44	82.156	79.132	86.044	81.68	75.205
3308	81.42	122.18	159.132	206.032	241.74	275.385		81.42	82.18	79.132	86.032	81.74	75.385
3307	81.39	122.204	159.132	206.032	241.8	275.61		81.39	82.204	79.132	86.032	81.8	75.61
3306	81.38	122.228	159.144	206.044	241.88	275.745		81.38	82.228	79.144	86.044	81.88	75.745
3305	81.37	122.252	159.132	206.08	241.94	275.88		81.37	82.252	79.132	86.08	81.94	75.88
3304	81.36	122.276	159.132	206.14	242	275.97		81.36	82.276	79.132	86.14	82	75.97
3303	81.36	122.288	159.144	206.2	242.06	276.06		81.36	82.288	79.144	86.2	82.06	76.06
3302	81.36	122.3	159.156	206.26	242.1	276.105		81.36	82.3	79.156	86.26	82.1	76.105
3301	81.36	122.312	159.18	206.332	242.16	276.195		81.36	82.312	79.18	86.332	82.16	76.195
3300	81.35	122.336	159.204	206.38	242.22	276.285		81.35	82.336	79.204	86.38	82.22	76.285
3299	81.33	122.36	159.228	206.416	242.28	276.465		81.33	82.36	79.228	86.416	82.28	76.465
3298	81.31	122.384	159.24	206.44	242.32	276.645		81.31	82.384	79.24	86.44	82.32	76.645
3297	81.28	122.408	159.24	206.452	242.36	276.825		81.28	82.408	79.24	86.452	82.36	76.825
3296	81.25	122.432	159.24	206.452	242.4	277.005		81.25	82.432	79.24	86.452	82.4	77.005
3295	81.22	122.444	159.24	206.44	242.42	277.185		81.22	82.444	79.24	86.44	82.42	77.185
3294	81.2	122.456	159.252	206.452	242.42	277.275		81.2	82.456	79.252	86.452	82.42	77.275
3293	81.18	122.468	159.264	206.464	242.44	277.41		81.18	82.468	79.264	86.464	82.44	77.41
3292	81.17	122.48	159.288	206.5	242.46	277.5		81.17	82.48	79.288	86.5	82.46	77.5
3291	81.17	122.492	159.3	206.56	242.5	277.59		81.17	82.492	79.3	86.56	82.5	77.59
3290	81.17	122.516	159.312	206.632	242.54	277.68		81.17	82.516	79.312	86.632	82.54	77.68
3289	81.17	122.528	159.324	206.716	242.58	277.725		81.17	82.528	79.324	86.716	82.58	77.725
3288	81.17	122.552	159.336	206.788	242.64	277.815		81.17	82.552	79.336	86.788	82.64	77.815
3287	81.16	122.576	159.348	206.836	242.7	277.905		81.16	82.576	79.348	86.836	82.7	77.905
3286	81.15	122.6	159.372	206.872	242.72	277.995		81.15	82.6	79.372	86.872	82.72	77.995
3285	81.14	122.612	159.384	206.896	242.74	278.085		81.14	82.612	79.384	86.896	82.74	78.085
3284	81.12	122.636	159.408	206.932	242.76	278.22		81.12	82.636	79.408	86.932	82.76	78.22
3283	81.1	122.648	159.432	206.968	242.78	278.31		81.1	82.648	79.432	86.968	82.78	78.31
3282	81.09	122.672	159.444	207.004	242.8	278.445		81.09	82.672	79.444	87.004	82.8	78.445
3281	81.07	122.684	159.456	207.04	242.84	278.535		81.07	82.684	79.456	87.04	82.84	78.535
3280	81.06	122.708	159.48	207.064	242.86	278.67		81.06	82.708	79.48	87.064	82.86	78.67
3279	81.04	122.72	159.492	207.088	242.88	278.76		81.04	82.72	79.492	87.088	82.88	78.76
3278	81.01	122.744	159.492	207.1	242.86	278.85		81.01	82.744	79.492	87.1	82.86	78.85
3277	80.99	122.756	159.492	207.112	242.86	278.985		80.99	82.756	79.492	87.112	82.86	78.985
3276	80.96	122.768	159.492	207.124	242.86	279.165		80.96	82.768	79.492	87.124	82.86	79.165
3275	80.94	122.792	159.504	207.136	242.84	279.3		80.94	82.792	79.504	87.136	82.84	79.3
3274	80.91	122.816	159.516	207.148	242.84	279.435		80.91	82.816	79.516	87.148	82.84	79.435
3273	80.89	122.828	159.528	207.172	242.84	279.57		80.89	82.828	79.528	87.172	82.84	79.57
3272	80.88	122.852	159.528	207.184	242.86	279.705		80.88	82.852	79.528	87.184	82.86	79.705
3271	80.86	122.876	159.528	207.22	242.88	279.84		80.86	82.876	79.528	87.22	82.88	79.84
3270	80.85	122.888	159.528	207.244	242.9	279.885		80.85	82.888	79.528	87.244	82.9	79.885
3269	80.85	122.9	159.528	207.304	242.92	279.93		80.85	82.9	79.528	87.304	82.92	79.93
3268	80.85	122.924	159.528	207.364	242.94	279.975		80.85	82.924	79.528	87.364	82.94	79.975
3267	80.85	122.936	159.528	207.424	242.96	280.02		80.85	82.936	79.528	87.424	82.96	80.02
3266	80.85	122.948	159.54	207.484	242.98	280.065		80.85	82.948	79.54	87.484	82.98	80.065
3265	80.84	122.972	159.552	207.532	242.98	280.155		80.84	82.972	79.552	87.532	82.98	80.155
3264	80.83	122.984	159.564	207.58	243	280.245		80.83	82.984	79.564	87.58	83	80.245
3263	80.82	123.008	159.588	207.604	243	280.335		80.82	83.008	79.588	87.604	83	80.335
3262	80.81	123.02	159.612	207.64	243	280.47		80.81	83.02	79.612	87.64	83	80.47
3261	80.79	123.044	159.636	207.664	242.98	280.56		80.79	83.044	79.636	87.664	82.98	80.56
3260	80.78	123.056	159.66	207.688	242.98	280.695		80.78	83.056	79.66	87.688	82.98	80.695
3259	80.76	123.08	159.672	207.724	242.98	280.83		80.76	83.08	79.672	87.724	82.98	80.83
3258	80.74	123.092	159.672	207.748	242.98	280.965		80.74	83.092	79.672	87.748	82.98	80.965
3257	80.72	123.104	159.672	207.772	242.96	281.1		80.72	83.104	79.672	87.772	82.96	81.1
3256	80.7	123.116	159.684	207.796	242.96	281.28		80.7	83.116	79.684	87.796	82.96	81.28
3255	80.69	123.128	159.696	207.82	242.94	281.37		80.69	83.128	79.696	87.82	82.94	81.37
3254	80.68	123.152	159.696	207.856	242.94	281.46		80.68	83.152	79.696	87.856	82.94	81.46
3253	80.67	123.164	159.708	207.892	242.94	281.55		80.67	83.164	79.708	87.892	82.94	81.55
3252	80.66	123.188	159.708	207.94	242.96	281.685		80.66	83.188	79.708	87.94	82.96	81.685
3251	80.65	123.212	159.708	207.988	242.98	281.775		80.65	83.212	79.708	87.988	82.98	81.775
3250	80.64	123.224	159.708	208.012	243	281.955		80.64	83.224	79.708	88.012	83	81.955
3249	80.62	123.248	159.708	208.036	243	282.135		80.62	83.248	79.708	88.036	83	82.135
3248	80.6	123.26	159.708	208.06	242.98	282.315		80.6	83.26	79.708	88.06	82.98	82.315
3247	80.57	123.272	159.708	208.072	242.96	282.45		80.57	83.272	79.708	88.072	82.96	82.45
3246	80.56	123.284	159.708	208.096	242.94	282.585		80.56	83.284	79.708	88.096	82.94	82.585
3245	80.55	123.284	159.696	208.132	242.92	282.72		80.55	83.284	79.696	88.132	82.92	82.72
3244	80.54	123.308	159.696	208.18	242.9	282.855		80.54	83.308	79.696	88.18	82.9	82.855
3243	80.54	123.32	159.708	208.228	242.92	282.99		80.54	83.32	79.708	88.228	82.92	82.99
3242	80.54	123.332	159.72	208.276	242.92	283.125		80.54	83.332	79.72	88.276	82.92	83.125
3241	80.54	123.356	159.732	208.324	242.94	283.26		80.54	83.356	79.732	88.324	82.94	83.26
3240	80.53	123.38	159.744	208.36	242.96	283.395		80.53	83.38	79.744	88.36	82.96	83.395
3239	80.52	123.392	159.756	208.396	242.96	283.53		80.52	83.392	79.756	88.396	82.96	83.53
3238	80.51	123.416	159.756	208.42	242.96	283.71		80.51	83.416	79.756	88.42	82.96	83.71
3237	80.49	123.44	159.756	208.444	242.96	283.89		80.49	83.44	79.756	88.444	82.96	83.89
3236	80.47	123.464	159.768	208.468	242.96	284.07		80.47	83.464	79.768	88.468	82.96	84.07
3235	80.45	123.476	159.768	208.48	242.96	284.25		80.45	83.476	79.768	88.48	82.96	84.25
3234	80.42	123.488	159.78	208.504	242.94	284.43		80.42	83.488	79.78	88.504	82.94	84.43
3233	80.4	123.5	159.78	208.528	242.92	284.52		80.4	83.5	79.78	88.528	82.92	84.52
3232	80.39	123.5	159.78	208.564	242.92	284.565		80.39	83.5	79.78	88.564	82.92	84.565
3231	80.39	123.512	159.792	208.612	242.92	284.61		80.39	83.512	79.792	88.612	82.92	84.61
3230	80.39	123.512	159.804	208.66	242.9	284.61		80.39	83.512	79.804	88.66	82.9	84.61
3229	80.39	123.536	159.828	208.708	242.92	284.655		80.39	83.536	79.828	88.708	82.92	84.655
3228	80.39	123.56	159.84	208.756	242.92	284.7		80.39	83.56	79.84	88.756	82.92	84.7
3227	80.38	123.584	159.852	208.792	242.94	284.79		80.38	83.584	79.852	88.792	82.94	84.79
3226	80.38	123.596	159.852	208.828	242.94	284.835		80.38	83.596	79.852	88.828	82.94	84.835
3225	80.37	123.62	159.852	208.864	242.96	284.88		80.37	83.62	79.852	88.864	82.96	84.88
3224	80.35	123.644	159.852	208.9	242.98	284.88		80.35	83.644	79.852	88.9	82.98	84.88
3223	80.34	123.668	159.864	208.936	242.98	284.97		80.34	83.668	79.864	88.936	82.98	84.97
3222	80.32	123.68	159.876	208.96	242.98	285.015		80.32	83.68	79.876	88.96	82.98	85.015
3221	80.3	123.692	159.888	208.984	242.98	285.105		80.3	83.692	79.888	88.984	82.98	85.105
3220	80.28	123.704	159.9	209.02	242.96	285.195		80.28	83.704	79.9	89.02	82.96	85.195
3219	80.27	123.728	159.912	209.044	242.96	285.285		80.27	83.728	79.912	89.044	82.96	85.285
3218	80.25	123.74	159.924	209.08	242.96	285.375		80.25	83.74	79.924	89.08	82.96	85.375
3217	80.24	123.752	159.948	209.116	242.96	285.42		80.24	83.752	79.948	89.116	82.96	85.42
3216	80.24	123.776	159.96	209.164	242.98	285.51		80.24	83.776	79.96	89.164	82.98	85.51
3215	80.23	123.8	159.972	209.2	242.98	285.6		80.23	83.8	79.972	89.2	82.98	85.6
3214	80.22	123.812	159.972	209.236	242.98	285.69		80.22	83.812	79.972	89.236	82.98	85.69
3213	80.22	123.836	159.984	209.272	243	285.78		80.22	83.836	79.984	89.272	83	85.78
3212	80.22	123.86	159.984	209.308	243	285.825		80.22	83.86	79.984	89.308	83	85.825
3211	80.21	123.884	159.996	209.344	243.02	285.915		80.21	83.884	79.996	89.344	83.02	85.915
3210	80.21	123.908	159.996	209.392	243.02	285.96		80.21	83.908	79.996	89.392	83.02	85.96
3209	80.21	123.932	160.008	209.428	243.04	286.095		80.21	83.932	80.008	89.428	83.04	86.095
3208	80.2	123.968	160.02	209.452	243.06	286.185		80.2	83.968	80.02	89.452	83.06	86.185
3207	80.2	123.992	160.032	209.488	243.06	286.32		80.2	83.992	80.032	89.488	83.06	86.32
3206	80.19	124.016	160.056	209.512	243.08	286.41		80.19	84.016	80.056	89.512	83.08	86.41
3205	80.19	124.04	160.08	209.548	243.08	286.5		80.19	84.04	80.08	89.548	83.08	86.5
3204	80.19	124.064	160.104	209.584	243.1	286.59		80.19	84.064	80.104	89.584	83.1	86.59
3203	80.18	124.088	160.116	209.62	243.1	286.68		80.18	84.088	80.116	89.62	83.1	86.68
3202	80.18	124.112	160.14	209.668	243.12	286.77		80.18	84.112	80.14	89.668	83.12	86.77
3201	80.18	124.124	160.164	209.704	243.12	286.86		80.18	84.124	80.164	89.704	83.12	86.86
3200	80.18	124.136	160.2	209.74	243.14	286.995		80.18	84.136	80.2	89.74	83.14	86.995
3199	80.18	124.16	160.224	209.776	243.14	287.085		80.18	84.16	80.224	89.776	83.14	87.085
3198	80.18	124.172	160.236	209.824	243.14	287.175		80.18	84.172	80.236	89.824	83.14	87.175
3197	80.18	124.208	160.236	209.86	243.14	287.31		80.18	84.208	80.236	89.86	83.14	87.31
3196	80.19	124.232	160.26	209.908	243.16	287.445		80.19	84.232	80.26	89.908	83.16	87.445
3195	80.19	124.268	160.284	209.944	243.16	287.58		80.19	84.268	80.284	89.944	83.16	87.58
3194	80.19	124.304	160.296	209.98	243.18	287.715		80.19	84.304	80.296	89.98	83.18	87.715
3193	80.19	124.34	160.308	210.016	243.2	287.805		80.19	84.34	80.308	90.016	83.2	87.805
3192	80.19	124.376	160.32	210.04	243.22	287.94		80.19	84.376	80.32	90.04	83.22	87.94
3191	80.19	124.4	160.332	210.076	243.22	288.03		80.19	84.4	80.332	90.076	83.22	88.03
3190	80.19	124.424	160.344	210.112	243.22	288.165		80.19	84.424	80.344	90.112	83.22	88.165
3189	80.19	124.448	160.368	210.148	243.24	288.255		80.19	84.448	80.368	90.148	83.24	88.255
3188	80.2	124.472	160.404	210.184	243.24	288.345		80.2	84.472	80.404	90.184	83.24	88.345
3187	80.21	124.496	160.44	210.232	243.24	288.435		80.21	84.496	80.44	90.232	83.24	88.435
3186	80.21	124.52	160.488	210.268	243.24	288.57		80.21	84.52	80.488	90.268	83.24	88.57
3185	80.22	124.544	160.524	210.316	243.24	288.66		80.22	84.544	80.524	90.316	83.24	88.66
3184	80.23	124.58	160.548	210.364	243.24	288.795		80.23	84.58	80.548	90.364	83.24	88.795
3183	80.24	124.604	160.572	210.4	243.26	288.885		80.24	84.604	80.572	90.4	83.26	88.885
3182	80.25	124.64	160.584	210.436	243.26	288.975		80.25	84.64	80.584	90.436	83.26	88.975
3181	80.25	124.664	160.608	210.472	243.28	289.065		80.25	84.664	80.608	90.472	83.28	89.065
3180	80.26	124.7	160.62	210.52	243.28	289.2		80.26	84.7	80.62	90.52	83.28	89.2
3179	80.26	124.724	160.644	210.544	243.3	289.29		80.26	84.724	80.644	90.544	83.3	89.29
3178	80.27	124.748	160.656	210.592	243.28	289.425		80.27	84.748	80.656	90.592	83.28	89.425
3177	80.29	124.784	160.692	210.628	243.28	289.56		80.29	84.784	80.692	90.628	83.28	89.56
3176	80.31	124.82	160.728	210.676	243.3	289.65		80.31	84.82	80.728	90.676	83.3	89.65
3175	80.32	124.856	160.764	210.724	243.3	289.74		80.32	84.856	80.764	90.724	83.3	89.74
3174	80.33	124.892	160.812	210.76	243.32	289.83		80.33	84.892	80.812	90.76	83.32	89.83
3173	80.35	124.928	160.848	210.808	243.32	289.92		80.35	84.928	80.848	90.808	83.32	89.92
3172	80.36	124.964	160.884	210.844	243.34	290.055		80.36	84.964	80.884	90.844	83.34	90.055
3171	80.37	125	160.92	210.88	243.34	290.145		80.37	85	80.92	90.88	83.34	90.145
3170	80.37	125.024	160.956	210.916	243.34	290.235		80.37	85.024	80.956	90.916	83.34	90.235
3169	80.39	125.06	160.992	210.952	243.34	290.325		80.39	85.06	80.992	90.952	83.34	90.325
3168	80.4	125.096	161.04	211	243.34	290.415		80.4	85.096	81.04	91	83.34	90.415
3167	80.41	125.144	161.064	211.036	243.34	290.55		80.41	85.144	81.064	91.036	83.34	90.55
3166	80.43	125.168	161.088	211.084	243.34	290.64		80.43	85.168	81.088	91.084	83.34	90.64
3165	80.44	125.204	161.124	211.12	243.36	290.775		80.44	85.204	81.124	91.12	83.36	90.775
3164	80.46	125.24	161.16	211.168	243.36	290.865		80.46	85.24	81.16	91.168	83.36	90.865
3163	80.48	125.276	161.22	211.204	243.36	290.955		80.48	85.276	81.22	91.204	83.36	90.955
3162	80.49	125.312	161.268	211.24	243.38	291.045		80.49	85.312	81.268	91.24	83.38	91.045
3161	80.51	125.348	161.316	211.288	243.38	291.135		80.51	85.348	81.316	91.288	83.38	91.135
3160	80.52	125.384	161.352	211.324	243.38	291.225		80.52	85.384	81.352	91.324	83.38	91.225
3159	80.54	125.42	161.388	211.36	243.38	291.36		80.54	85.42	81.388	91.36	83.38	91.36
3158	80.55	125.468	161.436	211.384	243.38	291.45		80.55	85.468	81.436	91.384	83.38	91.45
3157	80.55	125.504	161.496	211.42	243.38	291.585		80.55	85.504	81.496	91.42	83.38	91.585
3156	80.56	125.552	161.544	211.444	243.38	291.72		80.56	85.552	81.544	91.444	83.38	91.72
3155	80.56	125.6	161.58	211.456	243.36	291.81		80.56	85.6	81.58	91.456	83.36	91.81
3154	80.56	125.624	161.604	211.468	243.34	291.945		80.56	85.624	81.604	91.468	83.34	91.945
3153	80.56	125.66	161.628	211.492	243.3	292.08		80.56	85.66	81.628	91.492	83.3	92.08
3152	80.58	125.684	161.64	211.528	243.28	292.17		80.58	85.684	81.64	91.528	83.28	92.17
3151	80.6	125.708	161.652	211.576	243.28	292.215		80.6	85.708	81.652	91.576	83.28	92.215
3150	80.64	125.744	161.676	211.624	243.26	292.26		80.64	85.744	81.676	91.624	83.26	92.26
3149	80.68	125.78	161.724	211.696	243.28	292.305		80.68	85.78	81.724	91.696	83.28	92.305
3148	80.72	125.816	161.784	211.768	243.32	292.395		80.72	85.816	81.784	91.768	83.32	92.395
3147	80.75	125.864	161.856	211.84	243.34	292.44		80.75	85.864	81.856	91.84	83.34	92.44
3146	80.78	125.9	161.928	211.888	243.34	292.53		80.78	85.9	81.928	91.888	83.34	92.53
3145	80.8	125.948	161.988	211.936	243.34	292.62		80.8	85.948	81.988	91.936	83.34	92.62
3144	80.82	125.984	162.036	211.972	243.36	292.71		80.82	85.984	82.036	91.972	83.36	92.71
3143	80.84	126.032	162.084	212.008	243.36	292.845		80.84	86.032	82.084	92.008	83.36	92.845
3142	80.85	126.08	162.12	212.032	243.36	292.935		80.85	86.08	82.12	92.032	83.36	92.935
3141	80.86	126.128	162.168	212.044	243.36	293.025		80.86	86.128	82.168	92.044	83.36	93.025
3140	80.86	126.164	162.216	212.068	243.34	293.16		80.86	86.164	82.216	92.068	83.34	93.16
3139	80.88	126.2	162.264	212.092	243.32	293.25		80.88	86.2	82.264	92.092	83.32	93.25
3138	80.9	126.224	162.288	212.128	243.3	293.295		80.9	86.224	82.288	92.128	83.3	93.295
3137	80.93	126.248	162.324	212.188	243.3	293.34		80.93	86.248	82.324	92.188	83.3	93.34
3136	80.97	126.284	162.372	212.248	243.3	293.385		80.97	86.284	82.372	92.248	83.3	93.385
3135	81.01	126.308	162.42	212.32	243.32	293.43		81.01	86.308	82.42	92.32	83.32	93.43
3134	81.04	126.356	162.468	212.38	243.34	293.52		81.04	86.356	82.468	92.38	83.34	93.52
3133	81.07	126.404	162.516	212.44	243.36	293.61		81.07	86.404	82.516	92.44	83.36	93.61
3132	81.09	126.452	162.564	212.476	243.38	293.7		81.09	86.452	82.564	92.476	83.38	93.7
3131	81.11	126.512	162.6	212.5	243.38	293.79		81.11	86.512	82.6	92.5	83.38	93.79
3130	81.13	126.548	162.636	212.536	243.36	293.88		81.13	86.548	82.636	92.536	83.36	93.88
3129	81.16	126.572	162.672	212.56	243.36	293.97		81.16	86.572	82.672	92.56	83.36	93.97
3128	81.19	126.596	162.708	212.608	243.36	294.015		81.19	86.596	82.708	92.608	83.36	94.015
3127	81.22	126.632	162.768	212.668	243.38	294.06		81.22	86.632	82.768	92.668	83.38	94.06
3126	81.25	126.668	162.828	212.728	243.38	294.15		81.25	86.668	82.828	92.728	83.38	94.15
3125	81.27	126.704	162.924	212.776	243.4	294.195		81.27	86.704	82.924	92.776	83.4	94.195
3124	81.29	126.752	163.02	212.824	243.42	294.33		81.29	86.752	83.02	92.824	83.42	94.33
3123	81.31	126.8	163.104	212.86	243.44	294.42		81.31	86.8	83.104	92.86	83.44	94.42
3122	81.32	126.836	163.176	212.872	243.44	294.51		81.32	86.836	83.176	92.872	83.44	94.51
3121	81.33	126.884	163.236	212.896	243.44	294.6		81.33	86.884	83.236	92.896	83.44	94.6
3120	81.34	126.932	163.272	212.908	243.42	294.69		81.34	86.932	83.272	92.908	83.42	94.69
3119	81.36	126.968	163.308	212.932	243.44	294.78		81.36	86.968	83.308	92.932	83.44	94.78
3118	81.38	126.992	163.356	212.956	243.46	294.87		81.38	86.992	83.356	92.956	83.46	94.87
3117	81.42	127.04	163.416	212.992	243.5	294.915		81.42	87.04	83.416	92.992	83.5	94.915
3116	81.46	127.088	163.488	213.04	243.56	295.005		81.46	87.088	83.488	93.04	83.56	95.005
3115	81.51	127.136	163.572	213.112	243.62	295.05		81.51	87.136	83.572	93.112	83.62	95.05
3114	81.57	127.196	163.644	213.172	243.68	295.095		81.57	87.196	83.644	93.172	83.68	95.095
3113	81.63	127.256	163.74	213.256	243.74	295.14		81.63	87.256	83.74	93.256	83.74	95.14
3112	81.68	127.316	163.836	213.328	243.82	295.23		81.68	87.316	83.836	93.328	83.82	95.23
3111	81.73	127.376	163.932	213.388	243.88	295.275		81.73	87.376	83.932	93.388	83.88	95.275
3110	81.76	127.436	164.028	213.424	243.94	295.365		81.76	87.436	84.028	93.424	83.94	95.365
3109	81.8	127.484	164.112	213.472	244	295.41		81.8	87.484	84.112	93.472	84	95.41
3108	81.85	127.532	164.184	213.508	244.08	295.5		81.85	87.532	84.184	93.508	84.08	95.5
3107	81.9	127.58	164.244	213.568	244.16	295.545		81.9	87.58	84.244	93.568	84.16	95.545
3106	81.95	127.628	164.292	213.628	244.24	295.59		81.95	87.628	84.292	93.628	84.24	95.59
3105	82.01	127.676	164.364	213.7	244.34	295.635		82.01	87.676	84.364	93.7	84.34	95.635
3104	82.06	127.736	164.46	213.76	244.44	295.68		82.06	87.736	84.46	93.76	84.44	95.68
3103	82.1	127.784	164.568	213.82	244.5	295.77		82.1	87.784	84.568	93.82	84.5	95.77
3102	82.13	127.832	164.676	213.856	244.54	295.86		82.13	87.832	84.676	93.856	84.54	95.86
3101	82.16	127.88	164.784	213.892	244.58	295.95		82.16	87.88	84.784	93.892	84.58	95.95
3100	82.2	127.94	164.868	213.94	244.66	295.995		82.2	87.94	84.868	93.94	84.66	95.995
3099	82.25	127.988	164.952	213.976	244.74	296.04		82.25	87.988	84.952	93.976	84.74	96.04
3098	82.3	128.036	165.048	214.024	244.86	296.085		82.3	88.036	85.048	94.024	84.86	96.085
3097	82.37	128.096	165.168	214.096	244.98	296.13		82.37	88.096	85.168	94.096	84.98	96.13
3096	82.43	128.156	165.3	214.156	245.1	296.175		82.43	88.156	85.3	94.156	85.1	96.175
3095	82.49	128.228	165.444	214.228	245.22	296.265		82.49	88.228	85.444	94.228	85.22	96.265
3094	82.53	128.3	165.576	214.276	245.3	296.355		82.53	88.3	85.576	94.276	85.3	96.355
3093	82.57	128.372	165.696	214.312	245.42	296.445		82.57	88.372	85.696	94.312	85.42	96.445
3092	82.61	128.444	165.792	214.336	245.54	296.535		82.61	88.444	85.792	94.336	85.54	96.535
3091	82.65	128.504	165.864	214.36	245.66	296.58		82.65	88.504	85.864	94.36	85.66	96.58
3090	82.68	128.552	165.936	214.384	245.76	296.67		82.68	88.552	85.936	94.384	85.76	96.67
3089	82.72	128.6	166.008	214.432	245.86	296.715		82.72	88.6	86.008	94.432	85.86	96.715
3088	82.77	128.66	166.092	214.48	245.98	296.805		82.77	88.66	86.092	94.48	85.98	96.805
3087	82.82	128.708	166.188	214.516	246.1	296.85		82.82	88.708	86.188	94.516	86.1	96.85
3086	82.86	128.768	166.296	214.564	246.2	296.94		82.86	88.768	86.296	94.564	86.2	96.94
3085	82.9	128.816	166.392	214.6	246.28	296.985		82.9	88.816	86.392	94.6	86.28	96.985
3084	82.94	128.876	166.5	214.636	246.38	297.03		82.94	88.876	86.5	94.636	86.38	97.03
3083	82.98	128.912	166.584	214.672	246.48	297.075		82.98	88.912	86.584	94.672	86.48	97.075
3082	83.02	128.96	166.668	214.708	246.56	297.165		83.02	88.96	86.668	94.708	86.56	97.165
3081	83.06	129.008	166.752	214.744	246.66	297.21		83.06	89.008	86.752	94.744	86.66	97.21
3080	83.11	129.068	166.86	214.792	246.78	297.3		83.11	89.068	86.86	94.792	86.78	97.3
3079	83.16	129.128	166.98	214.852	246.88	297.345		83.16	89.128	86.98	94.852	86.88	97.345
3078	83.21	129.176	167.088	214.912	247	297.39		83.21	89.176	87.088	94.912	87	97.39
3077	83.27	129.236	167.184	214.984	247.14	297.435		83.27	89.236	87.184	94.984	87.14	97.435
3076	83.34	129.308	167.268	215.068	247.26	297.48		83.34	89.308	87.268	95.068	87.26	97.48
3075	83.4	129.368	167.34	215.14	247.4	297.48		83.4	89.368	87.34	95.14	87.4	97.48
3074	83.46	129.416	167.436	215.212	247.54	297.525		83.46	89.416	87.436	95.212	87.54	97.525
3073	83.51	129.476	167.532	215.272	247.66	297.57		83.51	89.476	87.532	95.272	87.66	97.57
3072	83.55	129.548	167.64	215.332	247.8	297.615		83.55	89.548	87.64	95.332	87.8	97.615
3071	83.59	129.596	167.748	215.38	247.92	297.705		83.59	89.596	87.748	95.38	87.92	97.705
3070	83.63	129.656	167.832	215.416	248.04	297.75		83.63	89.656	87.832	95.416	88.04	97.75
3069	83.66	129.704	167.916	215.44	248.14	297.84		83.66	89.704	87.916	95.44	88.14	97.84
3068	83.7	129.752	168	215.476	248.24	297.885		83.7	89.752	88	95.476	88.24	97.885
3067	83.73	129.788	168.072	215.512	248.3	297.975		83.73	89.788	88.072	95.512	88.3	97.975
3066	83.77	129.836	168.156	215.56	248.36	298.02		83.77	89.836	88.156	95.56	88.36	98.02
3065	83.82	129.884	168.252	215.62	248.42	298.065		83.82	89.884	88.252	95.62	88.42	98.065
3064	83.87	129.932	168.36	215.692	248.52	298.065		83.87	89.932	88.36	95.692	88.52	98.065
3063	83.92	129.992	168.456	215.764	248.64	298.11		83.92	89.992	88.456	95.764	88.64	98.11
3062	83.98	130.052	168.54	215.824	248.76	298.11		83.98	90.052	88.54	95.824	88.76	98.11
3061	84.03	130.1	168.624	215.884	248.9	298.155		84.03	90.1	88.624	95.884	88.9	98.155
3060	84.07	130.16	168.696	215.932	249.04	298.2		84.07	90.16	88.696	95.932	89.04	98.2
3059	84.11	130.22	168.78	215.98	249.14	298.245		84.11	90.22	88.78	95.98	89.14	98.245
3058	84.14	130.268	168.876	216.004	249.22	298.335		84.14	90.268	88.876	96.004	89.22	98.335
3057	84.18	130.316	168.96	216.04	249.28	298.38		84.18	90.316	88.96	96.04	89.28	98.38
3056	84.21	130.376	169.032	216.076	249.36	298.47		84.21	90.376	89.032	96.076	89.36	98.47
3055	84.25	130.424	169.104	216.112	249.44	298.515		84.25	90.424	89.104	96.112	89.44	98.515
3054	84.29	130.472	169.188	216.16	249.54	298.56		84.29	90.472	89.188	96.16	89.54	98.56
3053	84.33	130.532	169.272	216.196	249.64	298.65		84.33	90.532	89.272	96.196	89.64	98.65
3052	84.37	130.58	169.368	216.232	249.76	298.695		84.37	90.58	89.368	96.232	89.76	98.695
3051	84.4	130.628	169.452	216.268	249.84	298.695		84.4	90.628	89.452	96.268	89.84	98.695
3050	84.44	130.676	169.524	216.316	249.9	298.74		84.44	90.676	89.524	96.316	89.9	98.74
3049	84.48	130.712	169.596	216.352	249.98	298.785		84.48	90.712	89.596	96.352	89.98	98.785
3048	84.52	130.772	169.668	216.412	250.06	298.83		84.52	90.772	89.668	96.412	90.06	98.83
3047	84.56	130.82	169.764	216.448	250.16	298.92		84.56	90.82	89.764	96.448	90.16	98.92
3046	84.6	130.88	169.848	216.496	250.24	298.965		84.6	90.88	89.848	96.496	90.24	98.965
3045	84.63	130.94	169.92	216.52	250.34	299.055		84.63	90.94	89.92	96.52	90.34	99.055
3044	84.67	130.988	169.98	216.556	250.42	299.1		84.67	90.988	89.98	96.556	90.42	99.1
3043	84.7	131.036	170.028	216.592	250.5	299.145		84.7	91.036	90.028	96.592	90.5	99.145
3042	84.74	131.084	170.076	216.64	250.56	299.145		84.74	91.084	90.076	96.64	90.56	99.145
3041	84.78	131.12	170.136	216.688	250.64	299.19		84.78	91.12	90.136	96.688	90.64	99.19
3040	84.82	131.168	170.208	216.748	250.72	299.19		84.82	91.168	90.208	96.748	90.72	99.19
3039	84.86	131.216	170.292	216.82	250.8	299.19		84.86	91.216	90.292	96.82	90.8	99.19
3038	84.9	131.252	170.376	216.868	250.86	299.235		84.9	91.252	90.376	96.868	90.86	99.235
3037	84.94	131.3	170.46	216.928	250.92	299.28		84.94	91.3	90.46	96.928	90.92	99.28
3036	84.97	131.348	170.544	216.964	250.98	299.325		84.97	91.348	90.544	96.964	90.98	99.325
3035	84.99	131.384	170.604	217	251.02	299.37		84.99	91.384	90.604	97	91.02	99.37
3034	85.02	131.408	170.652	217.036	251.04	299.37		85.02	91.408	90.652	97.036	91.04	99.37
3033	85.05	131.444	170.7	217.072	251.08	299.415		85.05	91.444	90.7	97.072	91.08	99.415
3032	85.09	131.48	170.772	217.108	251.12	299.46		85.09	91.48	90.772	97.108	91.12	99.46
3031	85.13	131.528	170.844	217.168	251.2	299.46		85.13	91.528	90.844	97.168	91.2	99.46
3030	85.18	131.588	170.928	217.216	251.28	299.505		85.18	91.588	90.928	97.216	91.28	99.505
3029	85.23	131.648	170.988	217.264	251.38	299.505		85.23	91.648	90.988	97.264	91.38	99.505
3028	85.28	131.708	171.048	217.324	251.5	299.505		85.28	91.708	91.048	97.324	91.5	99.505
3027	85.31	131.768	171.108	217.372	251.58	299.505		85.31	91.768	91.108	97.372	91.58	99.505
3026	85.35	131.816	171.168	217.408	251.64	299.55		85.35	91.816	91.168	97.408	91.64	99.55
3025	85.38	131.864	171.228	217.444	251.72	299.595		85.38	91.864	91.228	97.444	91.72	99.595
3024	85.41	131.912	171.276	217.492	251.78	299.64		85.41	91.912	91.276	97.492	91.78	99.64
3023	85.45	131.96	171.324	217.528	251.84	299.64		85.45	91.96	91.324	97.528	91.84	99.64
3022	85.48	132.008	171.384	217.564	251.9	299.685		85.48	92.008	91.384	97.564	91.9	99.685
3021	85.52	132.056	171.456	217.612	251.98	299.685		85.52	92.056	91.456	97.612	91.98	99.685
3020	85.55	132.104	171.54	217.648	252.08	299.73		85.55	92.104	91.54	97.648	92.08	99.73
3019	85.59	132.164	171.6	217.684	252.16	299.775		85.59	92.164	91.6	97.684	92.16	99.775
3018	85.62	132.2	171.66	217.708	252.2	299.865		85.62	92.2	91.66	97.708	92.2	99.865
3017	85.65	132.248	171.72	217.744	252.22	299.91		85.65	92.248	91.72	97.744	92.22	99.91
3016	85.67	132.284	171.768	217.78	252.22	299.91		85.67	92.284	91.768	97.78	92.22	99.91
3015	85.69	132.32	171.828	217.804	252.22	299.91		85.69	92.32	91.828	97.804	92.22	99.91
3014	85.7	132.344	171.888	217.828	252.22	299.91		85.7	92.344	91.888	97.828	92.22	99.91
3013	85.73	132.38	171.948	217.864	252.24	299.865		85.73	92.38	91.948	97.864	92.24	99.865
3012	85.76	132.428	172.008	217.9	252.28	299.865		85.76	92.428	92.008	97.9	92.28	99.865
3011	85.81	132.476	172.08	217.96	252.36	299.865		85.81	92.476	92.08	97.96	92.36	99.865
3010	85.86	132.524	172.152	218.02	252.44	299.82		85.86	92.524	92.152	98.02	92.44	99.82
3009	85.91	132.572	172.248	218.092	252.52	299.73		85.91	92.572	92.248	98.092	92.52	99.73
3008	85.97	132.632	172.344	218.152	252.62	299.685		85.97	92.632	92.344	98.152	92.62	99.685
3007	86.01	132.692	172.428	218.212	252.72	299.64		86.01	92.692	92.428	98.212	92.72	99.64
3006	86.05	132.74	172.5	218.26	252.78	299.64		86.05	92.74	92.5	98.26	92.78	99.64
3005	86.08	132.788	172.56	218.308	252.84	299.64		86.08	92.788	92.56	98.308	92.84	99.64
3004	86.11	132.836	172.632	218.344	252.92	299.685		86.11	92.836	92.632	98.344	92.92	99.685
3003	86.14	132.884	172.68	218.368	253	299.73		86.14	92.884	92.68	98.368	93	99.73
3002	86.16	132.944	172.752	218.404	253.08	299.775		86.16	92.944	92.752	98.404	93.08	99.775
3001	86.19	132.992	172.812	218.44	253.16	299.82		86.19	92.992	92.812	98.44	93.16	99.82
3000	86.22	133.052	172.884	218.476	253.24	299.865		86.22	93.052	92.884	98.476	93.24	99.865
2999	86.24	133.1	172.944	218.512	253.3	299.91		86.24	93.1	92.944	98.512	93.3	99.91
2998	86.25	133.148	173.004	218.536	253.36	300		86.25	93.148	93.004	98.536	93.36	100
2997	86.26	133.184	173.064	218.56	253.4	300		86.26	93.184	93.064	98.56	93.4	100
2996	86.27	133.232	173.136	218.596	253.46	300		86.27	93.232	93.136	98.596	93.46	100
2995	86.29	133.28	173.208	218.632	253.5	300		86.29	93.28	93.208	98.632	93.5	100
2994	86.3	133.316	173.28	218.668	253.56	300.045		86.3	93.316	93.28	98.668	93.56	100.045
2993	86.31	133.376	173.376	218.704	253.64	300.045		86.31	93.376	93.376	98.704	93.64	100.045
2992	86.33	133.424	173.46	218.74	253.72	300.045		86.33	93.424	93.46	98.74	93.72	100.045
2991	86.36	133.472	173.532	218.788	253.8	300		86.36	93.472	93.532	98.788	93.8	100
2990	86.38	133.52	173.604	218.824	253.86	299.955		86.38	93.52	93.604	98.824	93.86	99.955
2989	86.41	133.58	173.676	218.884	253.94	299.91		86.41	93.58	93.676	98.884	93.94	99.91
2988	86.44	133.628	173.76	218.932	254.02	299.865		86.44	93.628	93.76	98.932	94.02	99.865
2987	86.47	133.688	173.844	218.98	254.1	299.82		86.47	93.688	93.844	98.98	94.1	99.82
2986	86.49	133.736	173.952	219.016	254.18	299.73		86.49	93.736	93.952	99.016	94.18	99.73
2985	86.52	133.796	174.036	219.052	254.26	299.73		86.52	93.796	94.036	99.052	94.26	99.73
2984	86.54	133.856	174.12	219.088	254.34	299.685		86.54	93.856	94.12	99.088	94.34	99.685
2983	86.56	133.904	174.18	219.112	254.42	299.685		86.56	93.904	94.18	99.112	94.42	99.685
2982	86.59	133.952	174.228	219.124	254.48	299.685		86.59	93.952	94.228	99.124	94.48	99.685
2981	86.62	134	174.288	219.136	254.52	299.64		86.62	94	94.288	99.136	94.52	99.64
2980	86.66	134.048	174.36	219.16	254.6	299.55		86.66	94.048	94.36	99.16	94.6	99.55
2979	86.71	134.084	174.444	219.184	254.66	299.46		86.71	94.084	94.444	99.184	94.66	99.46
2978	86.77	134.132	174.528	219.232	254.72	299.37		86.77	94.132	94.528	99.232	94.72	99.37
2977	86.83	134.18	174.612	219.28	254.78	299.235		86.83	94.18	94.612	99.28	94.78	99.235
2976	86.9	134.228	174.696	219.328	254.86	299.145		86.9	94.228	94.696	99.328	94.86	99.145
2975	86.96	134.276	174.768	219.364	254.94	299.01		86.96	94.276	94.768	99.364	94.94	99.01
2974	87.02	134.324	174.852	219.4	255	298.83		87.02	94.324	94.852	99.4	95	98.83
2973	87.09	134.372	174.936	219.448	255.08	298.65		87.09	94.372	94.936	99.448	95.08	98.65
2972	87.16	134.444	175.02	219.496	255.16	298.425		87.16	94.444	95.02	99.496	95.16	98.425
2971	87.23	134.504	175.104	219.544	255.26	298.2		87.23	94.504	95.104	99.544	95.26	98.2
2970	87.31	134.576	175.188	219.604	255.36	297.975		87.31	94.576	95.188	99.604	95.36	97.975
2969	87.39	134.636	175.272	219.652	255.46	297.705		87.39	94.636	95.272	99.652	95.46	97.705
2968	87.46	134.696	175.356	219.7	255.56	297.48		87.46	94.696	95.356	99.7	95.56	97.48
2967	87.54	134.756	175.452	219.736	255.64	297.21		87.54	94.756	95.452	99.736	95.64	97.21
2966	87.61	134.804	175.536	219.76	255.7	296.94		87.61	94.804	95.536	99.76	95.7	96.94
2965	87.68	134.876	175.62	219.796	255.78	296.67		87.68	94.876	95.62	99.796	95.78	96.67
2964	87.75	134.936	175.716	219.82	255.86	296.4		87.75	94.936	95.716	99.82	95.86	96.4
2963	87.81	134.996	175.788	219.832	255.94	296.175		87.81	94.996	95.788	99.832	95.94	96.175
2962	87.87	135.044	175.848	219.856	256	295.95		87.87	95.044	95.848	99.856	96	95.95
2961	87.94	135.092	175.908	219.892	256.08	295.68		87.94	95.092	95.908	99.892	96.08	95.68
2960	88	135.14	175.98	219.94	256.18	295.455		88	95.14	95.98	99.94	96.18	95.455
2959	88.06	135.188	176.064	219.988	256.26	295.275		88.06	95.188	96.064	99.988	96.26	95.275
2958	88.11	135.236	176.16	220	256.3	295.095		88.11	95.236	96.16	100	96.3	95.095
2957	88.16	135.272	176.244	220.024	256.34	295.005		88.16	95.272	96.244	100.024	96.34	95.005
2956	88.19	135.308	176.316	220.036	256.36	294.915		88.19	95.308	96.316	100.036	96.36	94.915
2955	88.23	135.356	176.388	220.048	256.38	294.915		88.23	95.356	96.388	100.048	96.38	94.915
2954	88.26	135.404	176.448	220.06	256.4	294.915		88.26	95.404	96.448	100.06	96.4	94.915
2953	88.29	135.44	176.496	220.06	256.42	294.915		88.29	95.44	96.496	100.06	96.42	94.915
2952	88.33	135.476	176.532	220.072	256.46	294.915		88.33	95.476	96.532	100.072	96.46	94.915
2951	88.37	135.512	176.556	220.096	256.5	294.87		88.37	95.512	96.556	100.096	96.5	94.87
2950	88.41	135.536	176.604	220.12	256.54	294.78		88.41	95.536	96.604	100.12	96.54	94.78
2949	88.44	135.584	176.688	220.144	256.6	294.735		88.44	95.584	96.688	100.144	96.6	94.735
2948	88.47	135.632	176.784	220.156	256.66	294.6		88.47	95.632	96.784	100.156	96.66	94.6
2947	88.5	135.692	176.856	220.156	256.72	294.465		88.5	95.692	96.856	100.156	96.72	94.465
2946	88.52	135.74	176.916	220.144	256.76	294.195		88.52	95.74	96.916	100.144	96.76	94.195
2945	88.54	135.788	176.976	220.168	256.82	293.835		88.54	95.788	96.976	100.168	96.82	93.835
2944	88.58	135.836	177.048	220.192	256.92	293.385		88.58	95.836	97.048	100.192	96.92	93.385
2943	88.62	135.884	177.132	220.24	257.02	292.89		88.62	95.884	97.132	100.24	97.02	92.89
2942	88.66	135.932	177.228	220.276	257.12	292.305		88.66	95.932	97.228	100.276	97.12	92.305
2941	88.71	135.992	177.324	220.336	257.24	291.675		88.71	95.992	97.324	100.336	97.24	91.675
2940	88.76	136.052	177.432	220.396	257.36	291.045		88.76	96.052	97.432	100.396	97.36	91.045
2939	88.81	136.124	177.552	220.444	257.48	290.325		88.81	96.124	97.552	100.444	97.48	90.325
2938	88.85	136.196	177.648	220.48	257.58	289.605		88.85	96.196	97.648	100.48	97.58	89.605
2937	88.89	136.256	177.744	220.516	257.68	288.84		88.89	96.256	97.744	100.516	97.68	88.84
2936	88.92	136.328	177.852	220.54	257.78	288.075		88.92	96.328	97.852	100.54	97.78	88.075
2935	88.95	136.4	177.948	220.552	257.88	287.31		88.95	96.4	97.948	100.552	97.88	87.31
2934	88.98	136.472	178.044	220.564	258	286.545		88.98	96.472	98.044	100.564	98	86.545
2933	89.01	136.544	178.152	220.564	258.12	285.735		89.01	96.544	98.152	100.564	98.12	85.735
2932	89.04	136.616	178.248	220.564	258.26	284.97		89.04	96.616	98.248	100.564	98.26	84.97
2931	89.06	136.688	178.332	220.564	258.4	284.25		89.06	96.688	98.332	100.564	98.4	84.25
2930	89.09	136.76	178.404	220.564	258.54	283.53		89.09	96.76	98.404	100.564	98.54	83.53
2929	89.13	136.82	178.476	220.588	258.7	282.81		89.13	96.82	98.476	100.588	98.7	82.81
2928	89.17	136.892	178.56	220.624	258.84	282.18		89.17	96.892	98.56	100.624	98.84	82.18
2927	89.22	136.94	178.632	220.672	259	281.685		89.22	96.94	98.632	100.672	99	81.685
2926	89.27	137	178.704	220.732	259.14	281.28		89.27	97	98.704	100.732	99.14	81.28
2925	89.32	137.048	178.776	220.78	259.28	281.055		89.32	97.048	98.776	100.78	99.28	81.055
2924	89.36	137.108	178.872	220.816	259.42	280.965		89.36	97.108	98.872	100.816	99.42	80.965
2923	89.4	137.156	178.968	220.828	259.56	281.1		89.4	97.156	98.968	100.828	99.56	81.1
2922	89.44	137.204	179.064	220.828	259.7	281.415		89.44	97.204	99.064	100.828	99.7	81.415
2921	89.47	137.24	179.16	220.816	259.84	281.91		89.47	97.24	99.16	100.816	99.84	81.91
2920	89.5	137.276	179.232	220.792	259.96	282.54		89.5	97.276	99.232	100.792	99.96	82.54
2919	89.52	137.3	179.256	220.768	260.04	283.26		89.52	97.3	99.256	100.768	100.04	83.26
2918	89.54	137.312	179.232	220.744	260.06	284.07		89.54	97.312	99.232	100.744	100.06	84.07
2917	89.56	137.312	179.184	220.72	260	284.925		89.56	97.312	99.184	100.72	100	84.925
2916	89.58	137.3	179.148	220.684	259.88	285.735		89.58	97.3	99.148	100.684	99.88	85.735
2915	89.6	137.276	179.112	220.66	259.68	286.59		89.6	97.276	99.112	100.66	99.68	86.59
2914	89.62	137.24	179.088	220.636	259.44	287.4		89.62	97.24	99.088	100.636	99.44	87.4
2913	89.64	137.204	179.064	220.624	259.18	288.12		89.64	97.204	99.064	100.624	99.18	88.12
2912	89.66	137.18	179.04	220.612	258.94	288.795		89.66	97.18	99.04	100.612	98.94	88.795
2911	89.69	137.156	179.028	220.612	258.74	289.38		89.69	97.156	99.028	100.612	98.74	89.38
2910	89.72	137.144	179.04	220.624	258.58	289.92		89.72	97.144	99.04	100.624	98.58	89.92
2909	89.75	137.144	179.076	220.636	258.44	290.37		89.75	97.144	99.076	100.636	98.44	90.37
2908	89.78	137.144	179.136	220.648	258.36	290.775		89.78	97.144	99.136	100.648	98.36	90.775
2907	89.82	137.156	179.172	220.66	258.3	291.135		89.82	97.156	99.172	100.66	98.3	91.135
2906	89.85	137.168	179.196	220.66	258.24	291.495		89.85	97.168	99.196	100.66	98.24	91.495
2905	89.88	137.192	179.196	220.66	258.22	291.81		89.88	97.192	99.196	100.66	98.22	91.81
2904	89.91	137.204	179.196	220.66	258.18	292.08		89.91	97.204	99.196	100.66	98.18	92.08
2903	89.95	137.216	179.184	220.648	258.16	292.35		89.95	97.216	99.184	100.648	98.16	92.35
2902	89.98	137.228	179.196	220.636	258.14	292.575		89.98	97.228	99.196	100.636	98.14	92.575
2901	90.03	137.252	179.244	220.648	258.14	292.8		90.03	97.252	99.244	100.648	98.14	92.8
2900	90.07	137.276	179.28	220.648	258.14	293.07		90.07	97.276	99.28	100.648	98.14	93.07
2899	90.11	137.3	179.316	220.636	258.14	293.34		90.11	97.3	99.316	100.636	98.14	93.34
2898	90.15	137.324	179.34	220.624	258.14	293.61		90.15	97.324	99.34	100.624	98.14	93.61
2897	90.19	137.348	179.376	220.612	258.14	293.835		90.19	97.348	99.376	100.612	98.14	93.835
2896	90.23	137.36	179.412	220.6	258.14	294.06		90.23	97.36	99.412	100.6	98.14	94.06
2895	90.28	137.372	179.436	220.6	258.12	294.285		90.28	97.372	99.436	100.6	98.12	94.285
2894	90.33	137.384	179.46	220.6	258.1	294.465		90.33	97.384	99.46	100.6	98.1	94.465
2893	90.38	137.408	179.484	220.624	258.1	294.645		90.38	97.408	99.484	100.624	98.1	94.645
2892	90.43	137.444	179.508	220.636	258.12	294.825		90.43	97.444	99.508	100.636	98.12	94.825
2891	90.48	137.468	179.52	220.648	258.14	295.05		90.48	97.468	99.52	100.648	98.14	95.05
2890	90.53	137.492	179.532	220.648	258.14	295.23		90.53	97.492	99.532	100.648	98.14	95.23
2889	90.58	137.504	179.568	220.636	258.14	295.41		90.58	97.504	99.568	100.636	98.14	95.41
2888	90.62	137.528	179.616	220.624	258.16	295.545		90.62	97.528	99.616	100.624	98.16	95.545
2887	90.67	137.552	179.676	220.624	258.16	295.725		90.67	97.552	99.676	100.624	98.16	95.725
2886	90.71	137.588	179.736	220.612	258.16	295.86		90.71	97.588	99.736	100.612	98.16	95.86
2885	90.75	137.612	179.784	220.612	258.18	295.995		90.75	97.612	99.784	100.612	98.18	95.995
2884	90.8	137.636	179.832	220.612	258.2	296.13		90.8	97.636	99.832	100.612	98.2	96.13
2883	90.83	137.672	179.856	220.612	258.22	296.175		90.83	97.672	99.856	100.612	98.22	96.175
2882	90.87	137.696	179.88	220.6	258.24	296.265		90.87	97.696	99.88	100.6	98.24	96.265
2881	90.91	137.732	179.928	220.6	258.26	296.265		90.91	97.732	99.928	100.6	98.26	96.265
2880	90.95	137.768	179.964	220.6	258.28	296.265		90.95	97.768	99.964	100.6	98.28	96.265
2879	90.99	137.804	180	220.588	258.32	296.265		90.99	97.804	100	100.588	98.32	96.265
2878	91.03	137.828	180.048	220.564	258.34	296.265		91.03	97.828	100.048	100.564	98.34	96.265
2877	91.06	137.876	180.108	220.552	258.36	296.175		91.06	97.876	100.108	100.552	98.36	96.175
2876	91.09	137.912	180.168	220.528	258.4	296.13		91.09	97.912	100.168	100.528	98.4	96.13
2875	91.12	137.96	180.228	220.504	258.44	296.04		91.12	97.96	100.228	100.504	98.44	96.04
2874	91.15	137.984	180.24	220.468	258.46	295.905		91.15	97.984	100.24	100.468	98.46	95.905
2873	91.18	138.008	180.228	220.456	258.48	295.815		91.18	98.008	100.228	100.456	98.48	95.815
2872	91.22	138.032	180.216	220.456	258.52	295.68		91.22	98.032	100.216	100.456	98.52	95.68
2871	91.27	138.056	180.228	220.468	258.54	295.545		91.27	98.056	100.228	100.468	98.54	95.545
2870	91.32	138.092	180.276	220.504	258.6	295.455		91.32	98.092	100.276	100.504	98.6	95.455
2869	91.36	138.128	180.348	220.528	258.66	295.32		91.36	98.128	100.348	100.528	98.66	95.32
2868	91.41	138.176	180.42	220.54	258.72	295.185		91.41	98.176	100.42	100.54	98.72	95.185
2867	91.45	138.224	180.444	220.54	258.78	295.05		91.45	98.224	100.444	100.54	98.78	95.05
2866	91.49	138.26	180.456	220.54	258.84	294.87		91.49	98.26	100.456	100.54	98.84	94.87
2865	91.53	138.296	180.48	220.54	258.88	294.645		91.53	98.296	100.48	100.54	98.88	94.645
2864	91.57	138.344	180.54	220.552	258.94	294.33		91.57	98.344	100.54	100.552	98.94	94.33
2863	91.61	138.404	180.636	220.564	258.98	293.925		91.61	98.404	100.636	100.564	98.98	93.925
2862	91.64	138.464	180.72	220.564	259.02	293.475		91.64	98.464	100.72	100.564	99.02	93.475
2861	91.67	138.524	180.792	220.564	259.06	292.935		91.67	98.524	100.792	100.564	99.06	92.935
2860	91.7	138.584	180.828	220.564	259.12	292.395		91.7	98.584	100.828	100.564	99.12	92.395
2859	91.73	138.632	180.84	220.576	259.2	291.765		91.73	98.632	100.84	100.576	99.2	91.765
2858	91.76	138.68	180.876	220.588	259.28	291.135		91.76	98.68	100.876	100.588	99.28	91.135
2857	91.8	138.74	180.912	220.612	259.4	290.505		91.8	98.74	100.912	100.612	99.4	90.505
2856	91.83	138.8	180.972	220.636	259.56	290.01		91.83	98.8	100.972	100.636	99.56	90.01
2855	91.86	138.848	180.996	220.648	259.76	289.605		91.86	98.848	100.996	100.648	99.76	89.605
2854	91.89	138.884	181.008	220.66	259.94	289.425		91.89	98.884	101.008	100.66	99.94	89.425
2853	91.92	138.932	181.032	220.684	260.16	289.38		91.92	98.932	101.032	100.684	100.16	89.38
2852	91.96	138.968	181.068	220.696	260.34	289.605		91.96	98.968	101.068	100.696	100.34	89.605
2851	91.99	139.004	181.104	220.696	260.46	290.055		91.99	99.004	101.104	100.696	100.46	90.055
2850	92.02	139.028	181.116	220.672	260.5	290.64		92.02	99.028	101.116	100.672	100.5	90.64
2849	92.05	139.028	181.092	220.648	260.42	291.405		92.05	99.028	101.092	100.648	100.42	91.405
2848	92.08	139.004	181.044	220.612	260.28	292.215		92.08	99.004	101.044	100.612	100.28	92.215
2847	92.12	138.968	180.96	220.588	260.1	292.98		92.12	98.968	100.96	100.588	100.1	92.98
2846	92.15	138.932	180.876	220.564	259.88	293.745		92.15	98.932	100.876	100.564	99.88	93.745
2845	92.19	138.908	180.816	220.564	259.7	294.51		92.19	98.908	100.816	100.564	99.7	94.51
2844	92.23	138.896	180.756	220.552	259.54	295.14		92.23	98.896	100.756	100.552	99.54	95.14
2843	92.27	138.884	180.72	220.528	259.44	295.77		92.27	98.884	100.72	100.528	99.44	95.77
2842	92.3	138.884	180.696	220.504	259.34	296.265		92.3	98.884	100.696	100.504	99.34	96.265
2841	92.33	138.896	180.684	220.468	259.28	296.76		92.33	98.896	100.684	100.468	99.28	96.76
2840	92.36	138.908	180.66	220.444	259.22	297.12		92.36	98.908	100.66	100.444	99.22	97.12
2839	92.39	138.92	180.624	220.42	259.2	297.435		92.39	98.92	100.624	100.42	99.2	97.435
2838	92.42	138.932	180.588	220.396	259.18	297.705		92.42	98.932	100.588	100.396	99.18	97.705
2837	92.45	138.944	180.564	220.384	259.16	297.93		92.45	98.944	100.564	100.384	99.16	97.93
2836	92.49	138.956	180.552	220.396	259.16	298.11		92.49	98.956	100.552	100.396	99.16	98.11
2835	92.52	138.968	180.564	220.396	259.18	298.29		92.52	98.968	100.564	100.396	99.18	98.29
2834	92.55	138.992	180.564	220.396	259.16	298.425		92.55	98.992	100.564	100.396	99.16	98.425
2833	92.59	139.016	180.564	220.408	259.18	298.515		92.59	99.016	100.564	100.408	99.18	98.515
2832	92.62	139.04	180.552	220.408	259.18	298.605		92.62	99.04	100.552	100.408	99.18	98.605
2831	92.65	139.064	180.528	220.408	259.2	298.695		92.65	99.064	100.528	100.408	99.2	98.695
2830	92.68	139.088	180.492	220.408	259.2	298.83		92.68	99.088	100.492	100.408	99.2	98.83
2829	92.71	139.112	180.468	220.408	259.22	298.92		92.71	99.112	100.468	100.408	99.22	98.92
2828	92.75	139.136	180.456	220.408	259.24	299.01		92.75	99.136	100.456	100.408	99.24	99.01
2827	92.77	139.16	180.468	220.396	259.24	299.055		92.77	99.16	100.468	100.396	99.24	99.055
2826	92.8	139.184	180.48	220.384	259.24	299.145		92.8	99.184	100.48	100.384	99.24	99.145
2825	92.83	139.208	180.492	220.372	259.26	299.235		92.83	99.208	100.492	100.372	99.26	99.235
2824	92.86	139.232	180.492	220.372	259.28	299.28		92.86	99.232	100.492	100.372	99.28	99.28
2823	92.89	139.256	180.468	220.36	259.28	299.37		92.89	99.256	100.468	100.36	99.28	99.37
2822	92.92	139.268	180.444	220.348	259.3	299.415		92.92	99.268	100.444	100.348	99.3	99.415
2821	92.95	139.292	180.432	220.348	259.3	299.46		92.95	99.292	100.432	100.348	99.3	99.46
2820	92.98	139.328	180.432	220.336	259.32	299.505		92.98	99.328	100.432	100.336	99.32	99.505
2819	93.01	139.352	180.42	220.324	259.34	299.55		93.01	99.352	100.42	100.324	99.34	99.55
2818	93.04	139.364	180.42	220.312	259.34	299.595		93.04	99.364	100.42	100.312	99.34	99.595
2817	93.08	139.388	180.408	220.3	259.34	299.64		93.08	99.388	100.408	100.3	99.34	99.64
2816	93.11	139.412	180.408	220.3	259.36	299.685		93.11	99.412	100.408	100.3	99.36	99.685
2815	93.14	139.436	180.384	220.288	259.38	299.73		93.14	99.436	100.384	100.288	99.38	99.73
2814	93.17	139.46	180.36	220.276	259.38	299.775		93.17	99.46	100.36	100.276	99.38	99.775
2813	93.2	139.496	180.336	220.276	259.4	299.82		93.2	99.496	100.336	100.276	99.4	99.82
2812	93.23	139.52	180.324	220.264	259.42	299.865		93.23	99.52	100.324	100.264	99.42	99.865
2811	93.26	139.544	180.3	220.252	259.42	299.91		93.26	99.544	100.3	100.252	99.42	99.91
2810	93.28	139.568	180.276	220.24	259.42	299.955		93.28	99.568	100.276	100.24	99.42	99.955
2809	93.32	139.58	180.276	220.228	259.42	300		93.32	99.58	100.276	100.228	99.42	100
2808	93.35	139.604	180.288	220.228	259.44	300		93.35	99.604	100.288	100.228	99.44	100
2807	93.38	139.628	180.3	220.216	259.46	300		93.38	99.628	100.3	100.216	99.46	100
2806	93.41	139.652	180.3	220.216	259.48	300		93.41	99.652	100.3	100.216	99.48	100
2805	93.44	139.664	180.288	220.216	259.5	300		93.44	99.664	100.288	100.216	99.5	100
2804	93.47	139.7	180.288	220.216	259.52	300		93.47	99.7	100.288	100.216	99.52	100
2803	93.5	139.724	180.288	220.204	259.54	300		93.5	99.724	100.288	100.204	99.54	100
2802	93.53	139.736	180.276	220.192	259.54	300.045		93.53	99.736	100.276	100.192	99.54	100.045
2801	93.56	139.76	180.264	220.18	259.54	300.09		93.56	99.76	100.264	100.18	99.54	100.09
2800	93.59	139.784	180.252	220.168	259.56	300.135		93.59	99.784	100.252	100.168	99.56	100.135
2799	93.62	139.808	180.24	220.156	259.58	300.18		93.62	99.808	100.24	100.156	99.58	100.18
2798	93.64	139.832	180.24	220.132	259.58	300.18		93.64	99.832	100.24	100.132	99.58	100.18
2797	93.67	139.844	180.24	220.132	259.58	300.18		93.67	99.844	100.24	100.132	99.58	100.18
2796	93.7	139.868	180.228	220.12	259.6	300.18		93.7	99.868	100.228	100.12	99.6	100.18
2795	93.73	139.892	180.204	220.12	259.62	300.18		93.73	99.892	100.204	100.12	99.62	100.18
2794	93.76	139.904	180.18	220.108	259.64	300.18		93.76	99.904	100.18	100.108	99.64	100.18
2793	93.79	139.928	180.168	220.108	259.64	300.225		93.79	99.928	100.168	100.108	99.64	100.225
2792	93.82	139.952	180.156	220.096	259.66	300.225		93.82	99.952	100.156	100.096	99.66	100.225
2791	93.85	139.976	180.144	220.096	259.68	300.27		93.85	99.976	100.144	100.096	99.68	100.27
2790	93.88	140	180.144	220.096	259.68	300.27		93.88	100	100.144	100.096	99.68	100.27
2789	93.91	140.012	180.132	220.084	259.68	300.27		93.91	100.012	100.132	100.084	99.68	100.27
2788	93.94	140.024	180.144	220.084	259.7	300.27		93.94	100.024	100.144	100.084	99.7	100.27
2787	93.97	140.048	180.144	220.084	259.72	300.27		93.97	100.048	100.144	100.084	99.72	100.27
2786	94	140.06	180.132	220.084	259.72	300.27		94	100.06	100.132	100.084	99.72	100.27
2785	94.03	140.072	180.132	220.084	259.74	300.27		94.03	100.072	100.132	100.084	99.74	100.27
2784	94.06	140.096	180.132	220.084	259.76	300.225		94.06	100.096	100.132	100.084	99.76	100.225
2783	94.09	140.108	180.12	220.072	259.78	300.225		94.09	100.108	100.12	100.072	99.78	100.225
2782	94.11	140.12	180.108	220.072	259.78	300.27		94.11	100.12	100.108	100.072	99.78	100.27
2781	94.14	140.132	180.084	220.06	259.8	300.27		94.14	100.132	100.084	100.06	99.8	100.27
2780	94.17	140.156	180.072	220.06	259.82	300.27		94.17	100.156	100.072	100.06	99.82	100.27
2779	94.2	140.168	180.072	220.06	259.82	300.315		94.2	100.168	100.072	100.06	99.82	100.315
2778	94.22	140.168	180.06	220.048	259.84	300.315		94.22	100.168	100.06	100.048	99.84	100.315
2777	94.25	140.18	180.048	220.048	259.86	300.315		94.25	100.18	100.048	100.048	99.86	100.315
2776	94.27	140.192	180.048	220.036	259.86	300.315		94.27	100.192	100.048	100.036	99.86	100.315
2775	94.3	140.204	180.036	220.024	259.88	300.36		94.3	100.204	100.036	100.024	99.88	100.36
2774	94.32	140.204	180.036	220.012	259.9	300.36		94.32	100.204	100.036	100.012	99.9	100.36
2773	94.35	140.216	180.024	220.012	259.9	300.315		94.35	100.216	100.024	100.012	99.9	100.315
2772	94.39	140.216	180.024	220.012	259.92	300.315		94.39	100.216	100.024	100.012	99.92	100.315
2771	94.42	140.228	180.024	220.012	259.94	300.315		94.42	100.228	100.024	100.012	99.94	100.315
2770	94.45	140.228	180.024	220.012	259.94	300.315		94.45	100.228	100.024	100.012	99.94	100.315
2769	94.48	140.228	180.024	220.012	259.96	300.315		94.48	100.228	100.024	100.012	99.96	100.315
2768	94.51	140.228	180.012	220.012	259.96	300.315		94.51	100.228	100.012	100.012	99.96	100.315
2767	94.54	140.24	180.012	220.012	259.98	300.315		94.54	100.24	100.012	100.012	99.98	100.315
2766	94.56	140.24	180.012	220.012	260	300.315		94.56	100.24	100.012	100.012	100	100.315
2765	94.59	140.24	180	220	260	300.315		94.59	100.24	100	100	100	100.315
2764	94.62	140.24	180	220.012	260.02	300.315		94.62	100.24	100	100.012	100.02	100.315
2763	94.64	140.24	180	220.012	260.02	300.315		94.64	100.24	100	100.012	100.02	100.315
2762	94.67	140.24	180	220.012	260.04	300.27		94.67	100.24	100	100.012	100.04	100.27
2761	94.7	140.24	180	220	260.04	300.27		94.7	100.24	100	100	100.04	100.27
2760	94.72	140.24	180	220	260.06	300.27		94.72	100.24	100	100	100.06	100.27
2759	94.74	140.228	179.988	220	260.06	300.27		94.74	100.228	99.988	100	100.06	100.27
2758	94.77	140.228	179.988	220	260.08	300.27		94.77	100.228	99.988	100	100.08	100.27
2757	94.79	140.228	179.988	220	260.08	300.27		94.79	100.228	99.988	100	100.08	100.27
2756	94.82	140.228	180	220	260.1	300.27		94.82	100.228	100	100	100.1	100.27
2755	94.84	140.216	179.988	220	260.1	300.27		94.84	100.216	99.988	100	100.1	100.27
2754	94.87	140.216	179.988	220	260.12	300.27		94.87	100.216	99.988	100	100.12	100.27
2753	94.89	140.216	179.988	219.988	260.12	300.27		94.89	100.216	99.988	99.988	100.12	100.27
2752	94.92	140.204	179.988	219.988	260.14	300.27		94.92	100.204	99.988	99.988	100.14	100.27
2751	94.94	140.204	180	219.988	260.14	300.27		94.94	100.204	100	99.988	100.14	100.27
2750	94.96	140.204	180	219.988	260.16	300.27		94.96	100.204	100	99.988	100.16	100.27
2749	94.98	140.192	180	219.988	260.16	300.225		94.98	100.192	100	99.988	100.16	100.225
2748	95.01	140.192	180	219.988	260.18	300.225		95.01	100.192	100	99.988	100.18	100.225
2747	95.03	140.18	180	219.988	260.18	300.225		95.03	100.18	100	99.988	100.18	100.225
2746	95.06	140.18	180	219.988	260.2	300.225		95.06	100.18	100	99.988	100.2	100.225
2745	95.09	140.168	180.012	219.988	260.2	300.225		95.09	100.168	100.012	99.988	100.2	100.225
2744	95.11	140.168	180.012	220	260.22	300.225		95.11	100.168	100.012	100	100.22	100.225
2743	95.14	140.156	180.012	220	260.22	300.225		95.14	100.156	100.012	100	100.22	100.225
2742	95.16	140.144	180.012	220	260.24	300.225		95.16	100.144	100.012	100	100.24	100.225
2741	95.19	140.144	180.012	220	260.24	300.225		95.19	100.144	100.012	100	100.24	100.225
2740	95.21	140.132	180.012	220	260.24	300.18		95.21	100.132	100.012	100	100.24	100.18
2739	95.24	140.132	180.012	220	260.26	300.18		95.24	100.132	100.012	100	100.26	100.18
2738	95.26	140.12	180.012	220	260.26	300.18		95.26	100.12	100.012	100	100.26	100.18
2737	95.28	140.12	180.012	220	260.28	300.18		95.28	100.12	100.012	100	100.28	100.18
2736	95.31	140.108	180.024	220	260.28	300.18		95.31	100.108	100.024	100	100.28	100.18
2735	95.33	140.096	180.024	220	260.3	300.18		95.33	100.096	100.024	100	100.3	100.18
2734	95.36	140.096	180.024	220.012	260.3	300.18		95.36	100.096	100.024	100.012	100.3	100.18
2733	95.38	140.084	180.024	220.012	260.3	300.18		95.38	100.084	100.024	100.012	100.3	100.18
2732	95.4	140.084	180.024	220.012	260.32	300.135		95.4	100.084	100.024	100.012	100.32	100.135
2731	95.43	140.072	180.024	220.012	260.32	300.135		95.43	100.072	100.024	100.012	100.32	100.135
2730	95.45	140.072	180.024	220.012	260.32	300.135		95.45	100.072	100.024	100.012	100.32	100.135
2729	95.47	140.06	180.024	220.012	260.34	300.135		95.47	100.06	100.024	100.012	100.34	100.135
2728	95.49	140.06	180.024	220	260.34	300.135		95.49	100.06	100.024	100	100.34	100.135
2727	95.51	140.048	180.024	220	260.36	300.135		95.51	100.048	100.024	100	100.36	100.135
2726	95.53	140.048	180.024	220	260.36	300.135		95.53	100.048	100.024	100	100.36	100.135
2725	95.55	140.036	180.024	220	260.36	300.135		95.55	100.036	100.024	100	100.36	100.135
2724	95.58	140.036	180.024	220	260.38	300.09		95.58	100.036	100.024	100	100.38	100.09
2723	95.6	140.036	180.036	220	260.38	300.09		95.6	100.036	100.036	100	100.38	100.09
2722	95.62	140.024	180.036	220.012	260.38	300.09		95.62	100.024	100.036	100.012	100.38	100.09
2721	95.65	140.024	180.036	220.012	260.4	300.09		95.65	100.024	100.036	100.012	100.4	100.09
2720	95.67	140.024	180.036	220.012	260.4	300.09		95.67	100.024	100.036	100.012	100.4	100.09
2719	95.7	140.012	180.036	220.012	260.4	300.09		95.7	100.012	100.036	100.012	100.4	100.09
2718	95.72	140.012	180.036	220.012	260.42	300.09		95.72	100.012	100.036	100.012	100.42	100.09
2717	95.74	140.012	180.036	220.024	260.42	300.045		95.74	100.012	100.036	100.024	100.42	100.045
2716	95.76	140.012	180.036	220.024	260.42	300.045		95.76	100.012	100.036	100.024	100.42	100.045
2715	95.78	140.012	180.036	220.024	260.44	300.045		95.78	100.012	100.036	100.024	100.44	100.045
2714	95.81	140	180.036	220.024	260.44	300.045		95.81	100	100.036	100.024	100.44	100.045
2713	95.83	140	180.036	220.024	260.44	300.045		95.83	100	100.036	100.024	100.44	100.045
2712	95.85	140	180.036	220.024	260.46	300.045		95.85	100	100.036	100.024	100.46	100.045
2711	95.87	140	180.036	220.024	260.46	300.045		95.87	100	100.036	100.024	100.46	100.045
2710	95.89	140	180.036	220.024	260.46	300		95.89	100	100.036	100.024	100.46	100
2709	95.91	140	180.036	220.024	260.46	300		95.91	100	100.036	100.024	100.46	100
2708	95.94	140	180.036	220.024	260.48	300		95.94	100	100.036	100.024	100.48	100
2707	95.96	140	180.036	220.024	260.48	300		95.96	100	100.036	100.024	100.48	100
2706	95.98	140	180.036	220.024	260.48	300		95.98	100	100.036	100.024	100.48	100
2705	96	140	180.036	220.036	260.48	300		96	100	100.036	100.036	100.48	100
2704	96.02	140	180.036	220.036	260.5	300		96.02	100	100.036	100.036	100.5	100
2703	96.05	140	180.036	220.036	260.5	299.955		96.05	100	100.036	100.036	100.5	99.955
2702	96.07	140	180.036	220.036	260.5	299.955		96.07	100	100.036	100.036	100.5	99.955
2701	96.09	140	180.036	220.036	260.52	299.955		96.09	100	100.036	100.036	100.52	99.955
2700	96.11	140	180.036	220.036	260.52	299.955		96.11	100	100.036	100.036	100.52	99.955
2699	96.13	140	180.036	220.036	260.52	299.955		96.13	100	100.036	100.036	100.52	99.955
2698	96.15	140	180.036	220.036	260.52	299.955		96.15	100	100.036	100.036	100.52	99.955
2697	96.17	139.988	180.036	220.036	260.54	299.91		96.17	99.988	100.036	100.036	100.54	99.91
2696	96.19	139.988	180.036	220.036	260.54	299.91		96.19	99.988	100.036	100.036	100.54	99.91
2695	96.21	139.988	180.036	220.036	260.54	299.91		96.21	99.988	100.036	100.036	100.54	99.91
2694	96.23	139.988	180.036	220.048	260.54	299.91		96.23	99.988	100.036	100.048	100.54	99.91
2693	96.26	139.988	180.036	220.048	260.54	299.91		96.26	99.988	100.036	100.048	100.54	99.91
2692	96.28	139.988	180.036	220.048	260.56	299.91		96.28	99.988	100.036	100.048	100.56	99.91
2691	96.3	139.988	180.036	220.048	260.56	299.865		96.3	99.988	100.036	100.048	100.56	99.865
2690	96.32	139.988	180.048	220.048	260.56	299.865		96.32	99.988	100.048	100.048	100.56	99.865
2689	96.34	139.988	180.048	220.048	260.56	299.865		96.34	99.988	100.048	100.048	100.56	99.865
2688	96.36	139.988	180.048	220.048	260.56	299.865		96.36	99.988	100.048	100.048	100.56	99.865
2687	96.38	139.988	180.048	220.048	260.58	299.865		96.38	99.988	100.048	100.048	100.58	99.865
2686	96.4	139.988	180.036	220.048	260.58	299.865		96.4	99.988	100.036	100.048	100.58	99.865
2685	96.42	139.988	180.036	220.048	260.58	299.82		96.42	99.988	100.036	100.048	100.58	99.82
2684	96.44	139.988	180.036	220.06	260.58	299.82		96.44	99.988	100.036	100.06	100.58	99.82
2683	96.46	139.988	180.036	220.06	260.58	299.82		96.46	99.988	100.036	100.06	100.58	99.82
2682	96.48	139.988	180.036	220.06	260.6	299.82		96.48	99.988	100.036	100.06	100.6	99.82
2681	96.5	139.988	180.036	220.06	260.6	299.82		96.5	99.988	100.036	100.06	100.6	99.82
2680	96.52	139.988	180.036	220.06	260.6	299.82		96.52	99.988	100.036	100.06	100.6	99.82
2679	96.54	139.988	180.036	220.06	260.6	299.775		96.54	99.988	100.036	100.06	100.6	99.775
2678	96.56	139.988	180.036	220.06	260.6	299.775		96.56	99.988	100.036	100.06	100.6	99.775
2677	96.58	139.988	180.036	220.06	260.6	299.775		96.58	99.988	100.036	100.06	100.6	99.775
2676	96.61	139.988	180.036	220.06	260.62	299.775		96.61	99.988	100.036	100.06	100.62	99.775
2675	96.63	139.988	180.036	220.06	260.62	299.775		96.63	99.988	100.036	100.06	100.62	99.775
2674	96.65	139.988	180.036	220.06	260.62	299.73		96.65	99.988	100.036	100.06	100.62	99.73
2673	96.67	139.988	180.036	220.072	260.62	299.73		96.67	99.988	100.036	100.072	100.62	99.73
2672	96.69	139.988	180.036	220.072	260.62	299.73		96.69	99.988	100.036	100.072	100.62	99.73
2671	96.71	139.988	180.024	220.072	260.62	299.73		96.71	99.988	100.024	100.072	100.62	99.73
2670	96.73	139.988	180.024	220.072	260.62	299.73		96.73	99.988	100.024	100.072	100.62	99.73
2669	96.75	139.988	180.024	220.072	260.62	299.73		96.75	99.988	100.024	100.072	100.62	99.73
2668	96.77	139.988	180.024	220.072	260.64	299.685		96.77	99.988	100.024	100.072	100.64	99.685
2667	96.79	139.988	180.024	220.072	260.64	299.685		96.79	99.988	100.024	100.072	100.64	99.685
2666	96.81	139.988	180.024	220.072	260.64	299.685		96.81	99.988	100.024	100.072	100.64	99.685
2665	96.83	139.988	180.024	220.072	260.64	299.685		96.83	99.988	100.024	100.072	100.64	99.685
2664	96.85	139.988	180.024	220.072	260.64	299.685		96.85	99.988	100.024	100.072	100.64	99.685
2663	96.87	139.988	180.024	220.084	260.64	299.64		96.87	99.988	100.024	100.084	100.64	99.64
2662	96.89	139.988	180.024	220.084	260.64	299.64		96.89	99.988	100.024	100.084	100.64	99.64
2661	96.91	139.988	180.024	220.084	260.64	299.64		96.91	99.988	100.024	100.084	100.64	99.64
2660	96.93	139.988	180.012	220.084	260.64	299.64		96.93	99.988	100.012	100.084	100.64	99.64
2659	96.95	139.988	180.012	220.084	260.64	299.64		96.95	99.988	100.012	100.084	100.64	99.64
2658	96.96	139.988	180.012	220.084	260.64	299.64		96.96	99.988	100.012	100.084	100.64	99.64
2657	96.98	139.988	180.012	220.084	260.64	299.595		96.98	99.988	100.012	100.084	100.64	99.595
2656	97	139.988	180.012	220.084	260.64	299.595		97	99.988	100.012	100.084	100.64	99.595
2655	97.02	139.988	180.012	220.084	260.66	299.595		97.02	99.988	100.012	100.084	100.66	99.595
2654	97.04	139.988	180.012	220.084	260.66	299.595		97.04	99.988	100.012	100.084	100.66	99.595
2653	97.05	139.988	180	220.084	260.66	299.595		97.05	99.988	100	100.084	100.66	99.595
2652	97.07	139.988	180	220.084	260.66	299.595		97.07	99.988	100	100.084	100.66	99.595
2651	97.09	139.988	180	220.084	260.66	299.55		97.09	99.988	100	100.084	100.66	99.55
2650	97.11	139.988	180	220.084	260.66	299.55		97.11	99.988	100	100.084	100.66	99.55
2649	97.12	139.988	180	220.084	260.66	299.55		97.12	99.988	100	100.084	100.66	99.55
2648	97.14	139.988	180	220.084	260.66	299.55		97.14	99.988	100	100.084	100.66	99.55
2647	97.16	139.988	179.988	220.084	260.66	299.55		97.16	99.988	99.988	100.084	100.66	99.55
2646	97.18	139.988	179.988	220.084	260.66	299.505		97.18	99.988	99.988	100.084	100.66	99.505
2645	97.19	139.988	179.988	220.084	260.66	299.505		97.19	99.988	99.988	100.084	100.66	99.505
2644	97.21	139.988	179.988	220.084	260.66	299.505		97.21	99.988	99.988	100.084	100.66	99.505
2643	97.23	139.988	179.988	220.084	260.66	299.505		97.23	99.988	99.988	100.084	100.66	99.505
2642	97.24	139.988	179.988	220.084	260.66	299.505		97.24	99.988	99.988	100.084	100.66	99.505
2641	97.26	139.988	179.976	220.084	260.66	299.505		97.26	99.988	99.976	100.084	100.66	99.505
2640	97.27	139.988	179.988	220.084	260.64	299.46		97.27	99.988	99.988	100.084	100.64	99.46
2639	97.29	139.988	179.976	220.084	260.64	299.46		97.29	99.988	99.976	100.084	100.64	99.46
2638	97.3	139.988	179.976	220.084	260.64	299.46		97.3	99.988	99.976	100.084	100.64	99.46
2637	97.32	139.988	179.976	220.084	260.64	299.46		97.32	99.988	99.976	100.084	100.64	99.46
2636	97.34	139.988	179.976	220.084	260.64	299.46		97.34	99.988	99.976	100.084	100.64	99.46
2635	97.36	139.988	179.976	220.084	260.64	299.46		97.36	99.988	99.976	100.084	100.64	99.46
2634	97.37	139.988	179.964	220.084	260.64	299.415		97.37	99.988	99.964	100.084	100.64	99.415
2633	97.39	139.988	179.964	220.084	260.64	299.415		97.39	99.988	99.964	100.084	100.64	99.415
2632	97.4	139.988	179.964	220.096	260.64	299.415		97.4	99.988	99.964	100.096	100.64	99.415
2631	97.42	139.988	179.964	220.096	260.64	299.415		97.42	99.988	99.964	100.096	100.64	99.415
2630	97.43	139.988	179.952	220.096	260.64	299.415		97.43	99.988	99.952	100.096	100.64	99.415
2629	97.45	139.988	179.952	220.096	260.64	299.415		97.45	99.988	99.952	100.096	100.64	99.415
2628	97.47	139.988	179.952	220.096	260.64	299.37		97.47	99.988	99.952	100.096	100.64	99.37
2627	97.48	139.988	179.952	220.096	260.64	299.37		97.48	99.988	99.952	100.096	100.64	99.37
2626	97.5	139.988	179.952	220.096	260.62	299.37		97.5	99.988	99.952	100.096	100.62	99.37
2625	97.51	139.988	179.94	220.096	260.62	299.37		97.51	99.988	99.94	100.096	100.62	99.37
2624	97.53	139.988	179.94	220.096	260.62	299.37		97.53	99.988	99.94	100.096	100.62	99.37
2623	97.55	139.988	179.94	220.096	260.62	299.37		97.55	99.988	99.94	100.096	100.62	99.37
2622	97.56	139.988	179.94	220.096	260.62	299.325		97.56	99.988	99.94	100.096	100.62	99.325
2621	97.58	139.988	179.94	220.096	260.62	299.325		97.58	99.988	99.94	100.096	100.62	99.325
2620	97.6	139.988	179.94	220.096	260.62	299.325		97.6	99.988	99.94	100.096	100.62	99.325
2619	97.61	139.988	179.928	220.096	260.62	299.325		97.61	99.988	99.928	100.096	100.62	99.325
2618	97.63	139.988	179.928	220.096	260.6	299.325		97.63	99.988	99.928	100.096	100.6	99.325
2617	97.64	139.988	179.928	220.096	260.6	299.325		97.64	99.988	99.928	100.096	100.6	99.325
2616	97.66	139.988	179.928	220.096	260.6	299.28		97.66	99.988	99.928	100.096	100.6	99.28
2615	97.67	139.988	179.928	220.096	260.6	299.28		97.67	99.988	99.928	100.096	100.6	99.28
2614	97.69	140	179.928	220.096	260.6	299.28		97.69	100	99.928	100.096	100.6	99.28
2613	97.7	140	179.916	220.096	260.6	299.28		97.7	100	99.916	100.096	100.6	99.28
2612	97.72	140	179.916	220.096	260.58	299.28		97.72	100	99.916	100.096	100.58	99.28
2611	97.74	140	179.916	220.096	260.58	299.28		97.74	100	99.916	100.096	100.58	99.28
2610	97.75	140	179.916	220.096	260.58	299.28		97.75	100	99.916	100.096	100.58	99.28
2609	97.77	140	179.916	220.096	260.58	299.235		97.77	100	99.916	100.096	100.58	99.235
2608	97.78	140	179.916	220.096	260.58	299.235		97.78	100	99.916	100.096	100.58	99.235
2607	97.8	140	179.916	220.096	260.58	299.235		97.8	100	99.916	100.096	100.58	99.235
2606	97.82	140	179.916	220.096	260.56	299.235		97.82	100	99.916	100.096	100.56	99.235
2605	97.83	140	179.904	220.096	260.56	299.235		97.83	100	99.904	100.096	100.56	99.235
2604	97.85	140	179.904	220.096	260.56	299.235		97.85	100	99.904	100.096	100.56	99.235
2603	97.86	140	179.904	220.096	260.56	299.19		97.86	100	99.904	100.096	100.56	99.19
2602	97.88	140.012	179.904	220.084	260.56	299.19		97.88	100.012	99.904	100.084	100.56	99.19
2601	97.89	140.012	179.904	220.084	260.54	299.19		97.89	100.012	99.904	100.084	100.54	99.19
2600	97.91	140.012	179.904	220.084	260.54	299.19		97.91	100.012	99.904	100.084	100.54	99.19
2599	97.93	140.012	179.904	220.084	260.54	299.19		97.93	100.012	99.904	100.084	100.54	99.19
2598	97.94	140.012	179.904	220.084	260.54	299.19		97.94	100.012	99.904	100.084	100.54	99.19
2597	97.96	140.012	179.892	220.084	260.54	299.145		97.96	100.012	99.892	100.084	100.54	99.145
2596	97.97	140.012	179.892	220.096	260.52	299.145		97.97	100.012	99.892	100.096	100.52	99.145
2595	97.99	140.024	179.892	220.096	260.52	299.145		97.99	100.024	99.892	100.096	100.52	99.145
2594	98	140.024	179.892	220.096	260.52	299.145		98	100.024	99.892	100.096	100.52	99.145
2593	98.02	140.024	179.892	220.096	260.52	299.145		98.02	100.024	99.892	100.096	100.52	99.145
2592	98.03	140.024	179.892	220.096	260.52	299.145		98.03	100.024	99.892	100.096	100.52	99.145
2591	98.05	140.024	179.892	220.096	260.5	299.145		98.05	100.024	99.892	100.096	100.5	99.145
2590	98.06	140.024	179.892	220.096	260.5	299.1		98.06	100.024	99.892	100.096	100.5	99.1
2589	98.08	140.024	179.892	220.096	260.5	299.1		98.08	100.024	99.892	100.096	100.5	99.1
2588	98.09	140.024	179.892	220.096	260.5	299.1		98.09	100.024	99.892	100.096	100.5	99.1
2587	98.11	140.036	179.892	220.096	260.48	299.1		98.11	100.036	99.892	100.096	100.48	99.1
2586	98.12	140.036	179.892	220.096	260.48	299.1		98.12	100.036	99.892	100.096	100.48	99.1
2585	98.14	140.036	179.892	220.096	260.48	299.1		98.14	100.036	99.892	100.096	100.48	99.1
2584	98.15	140.036	179.892	220.096	260.48	299.055		98.15	100.036	99.892	100.096	100.48	99.055
2583	98.17	140.036	179.892	220.096	260.46	299.055		98.17	100.036	99.892	100.096	100.46	99.055
2582	98.18	140.036	179.892	220.096	260.46	299.055		98.18	100.036	99.892	100.096	100.46	99.055
2581	98.19	140.036	179.892	220.096	260.46	299.055		98.19	100.036	99.892	100.096	100.46	99.055
2580	98.21	140.048	179.892	220.096	260.46	299.055		98.21	100.048	99.892	100.096	100.46	99.055
2579	98.22	140.048	179.892	220.084	260.46	299.055		98.22	100.048	99.892	100.084	100.46	99.055
2578	98.24	140.048	179.892	220.084	260.44	299.055		98.24	100.048	99.892	100.084	100.44	99.055
2577	98.25	140.048	179.892	220.084	260.44	299.01		98.25	100.048	99.892	100.084	100.44	99.01
2576	98.27	140.048	179.892	220.084	260.44	299.01		98.27	100.048	99.892	100.084	100.44	99.01
2575	98.28	140.048	179.892	220.084	260.44	299.01		98.28	100.048	99.892	100.084	100.44	99.01
2574	98.3	140.06	179.892	220.084	260.42	299.01		98.3	100.06	99.892	100.084	100.42	99.01
2573	98.31	140.06	179.892	220.084	260.42	299.01		98.31	100.06	99.892	100.084	100.42	99.01
2572	98.32	140.06	179.892	220.084	260.42	299.01		98.32	100.06	99.892	100.084	100.42	99.01
2571	98.34	140.06	179.892	220.084	260.42	299.01		98.34	100.06	99.892	100.084	100.42	99.01
2570	98.35	140.06	179.892	220.084	260.42	298.965		98.35	100.06	99.892	100.084	100.42	98.965
2569	98.36	140.072	179.892	220.084	260.4	298.965		98.36	100.072	99.892	100.084	100.4	98.965
2568	98.38	140.072	179.892	220.084	260.4	298.965		98.38	100.072	99.892	100.084	100.4	98.965
2567	98.39	140.072	179.88	220.084	260.4	298.965		98.39	100.072	99.88	100.084	100.4	98.965
2566	98.4	140.072	179.88	220.084	260.4	298.965		98.4	100.072	99.88	100.084	100.4	98.965
2565	98.42	140.072	179.88	220.084	260.38	298.965		98.42	100.072	99.88	100.084	100.38	98.965
2564	98.43	140.084	179.892	220.084	260.38	298.92		98.43	100.084	99.892	100.084	100.38	98.92
2563	98.44	140.084	179.892	220.072	260.38	298.92		98.44	100.084	99.892	100.072	100.38	98.92
2562	98.45	140.084	179.892	220.072	260.38	298.92		98.45	100.084	99.892	100.072	100.38	98.92
2561	98.47	140.084	179.904	220.072	260.38	298.92		98.47	100.084	99.904	100.072	100.38	98.92
2560	98.48	140.084	179.904	220.072	260.36	298.92		98.48	100.084	99.904	100.072	100.36	98.92
2559	98.49	140.096	179.904	220.072	260.36	298.92		98.49	100.096	99.904	100.072	100.36	98.92
2558	98.51	140.096	179.904	220.072	260.36	298.875		98.51	100.096	99.904	100.072	100.36	98.875
2557	98.52	140.096	179.904	220.072	260.36	298.875		98.52	100.096	99.904	100.072	100.36	98.875
2556	98.53	140.096	179.904	220.072	260.34	298.875		98.53	100.096	99.904	100.072	100.34	98.875
2555	98.55	140.096	179.904	220.072	260.34	298.875		98.55	100.096	99.904	100.072	100.34	98.875
2554	98.56	140.108	179.904	220.072	260.34	298.875		98.56	100.108	99.904	100.072	100.34	98.875
2553	98.57	140.108	179.904	220.072	260.34	298.875		98.57	100.108	99.904	100.072	100.34	98.875
2552	98.58	140.108	179.904	220.072	260.34	298.83		98.58	100.108	99.904	100.072	100.34	98.83
2551	98.59	140.108	179.904	220.072	260.32	298.83		98.59	100.108	99.904	100.072	100.32	98.83
2550	98.6	140.12	179.916	220.06	260.32	298.83		98.6	100.12	99.916	100.06	100.32	98.83
2549	98.62	140.12	179.916	220.06	260.32	298.83		98.62	100.12	99.916	100.06	100.32	98.83
2548	98.63	140.12	179.916	220.06	260.32	298.83		98.63	100.12	99.916	100.06	100.32	98.83
2547	98.64	140.12	179.916	220.06	260.3	298.785		98.64	100.12	99.916	100.06	100.3	98.785
2546	98.65	140.132	179.916	220.06	260.3	298.785		98.65	100.132	99.916	100.06	100.3	98.785
2545	98.66	140.132	179.916	220.06	260.3	298.785		98.66	100.132	99.916	100.06	100.3	98.785
2544	98.68	140.132	179.916	220.06	260.3	298.785		98.68	100.132	99.916	100.06	100.3	98.785
2543	98.69	140.132	179.916	220.048	260.3	298.785		98.69	100.132	99.916	100.048	100.3	98.785
2542	98.7	140.144	179.928	220.048	260.28	298.785		98.7	100.144	99.928	100.048	100.28	98.785
2541	98.71	140.144	179.928	220.048	260.28	298.74		98.71	100.144	99.928	100.048	100.28	98.74
2540	98.72	140.144	179.928	220.048	260.28	298.74		98.72	100.144	99.928	100.048	100.28	98.74
2539	98.73	140.144	179.928	220.048	260.28	298.74		98.73	100.144	99.928	100.048	100.28	98.74
2538	98.74	140.156	179.928	220.048	260.26	298.74		98.74	100.156	99.928	100.048	100.26	98.74
2537	98.76	140.156	179.928	220.048	260.26	298.74		98.76	100.156	99.928	100.048	100.26	98.74
2536	98.77	140.156	179.928	220.036	260.26	298.695		98.77	100.156	99.928	100.036	100.26	98.695
2535	98.78	140.168	179.928	220.036	260.26	298.695		98.78	100.168	99.928	100.036	100.26	98.695
2534	98.79	140.168	179.928	220.036	260.26	298.695		98.79	100.168	99.928	100.036	100.26	98.695
2533	98.8	140.168	179.94	220.036	260.24	298.695		98.8	100.168	99.94	100.036	100.24	98.695
2532	98.81	140.168	179.94	220.036	260.24	298.695		98.81	100.168	99.94	100.036	100.24	98.695
2531	98.82	140.18	179.94	220.036	260.24	298.65		98.82	100.18	99.94	100.036	100.24	98.65
2530	98.83	140.18	179.94	220.024	260.24	298.65		98.83	100.18	99.94	100.024	100.24	98.65
2529	98.84	140.18	179.94	220.024	260.22	298.65		98.84	100.18	99.94	100.024	100.22	98.65
2528	98.85	140.192	179.94	220.024	260.22	298.65		98.85	100.192	99.94	100.024	100.22	98.65
2527	98.86	140.192	179.952	220.024	260.22	298.65		98.86	100.192	99.952	100.024	100.22	98.65
2526	98.87	140.192	179.952	220.024	260.22	298.65		98.87	100.192	99.952	100.024	100.22	98.65
2525	98.88	140.192	179.952	220.012	260.2	298.605		98.88	100.192	99.952	100.012	100.2	98.605
2524	98.89	140.204	179.952	220.012	260.2	298.605		98.89	100.204	99.952	100.012	100.2	98.605
2523	98.9	140.204	179.952	220.012	260.2	298.605		98.9	100.204	99.952	100.012	100.2	98.605
2522	98.91	140.204	179.952	220.012	260.2	298.605		98.91	100.204	99.952	100.012	100.2	98.605
2521	98.92	140.216	179.952	220.012	260.2	298.605		98.92	100.216	99.952	100.012	100.2	98.605
2520	98.93	140.216	179.952	220	260.18	298.56		98.93	100.216	99.952	100	100.18	98.56
2519	98.94	140.216	179.964	220	260.18	298.56		98.94	100.216	99.964	100	100.18	98.56
2518	98.95	140.216	179.964	220	260.18	298.56		98.95	100.216	99.964	100	100.18	98.56
2517	98.96	140.228	179.964	220	260.18	298.56		98.96	100.228	99.964	100	100.18	98.56
2516	98.97	140.228	179.964	220	260.16	298.56		98.97	100.228	99.964	100	100.16	98.56
2515	98.98	140.228	179.964	220	260.16	298.56		98.98	100.228	99.964	100	100.16	98.56
2514	98.99	140.24	179.964	219.988	260.16	298.515		98.99	100.24	99.964	99.988	100.16	98.515
2513	99	140.24	179.964	219.988	260.16	298.515		99	100.24	99.964	99.988	100.16	98.515
2512	99.01	140.24	179.976	219.988	260.14	298.515		99.01	100.24	99.976	99.988	100.14	98.515
2511	99.02	140.24	179.976	219.988	260.14	298.515		99.02	100.24	99.976	99.988	100.14	98.515
2510	99.03	140.252	179.976	219.988	260.14	298.515		99.03	100.252	99.976	99.988	100.14	98.515
2509	99.04	140.252	179.976	219.976	260.14	298.515		99.04	100.252	99.976	99.976	100.14	98.515
2508	99.05	140.252	179.976	219.976	260.14	298.47		99.05	100.252	99.976	99.976	100.14	98.47
2507	99.06	140.264	179.976	219.976	260.12	298.47		99.06	100.264	99.976	99.976	100.12	98.47
2506	99.07	140.264	179.976	219.976	260.12	298.47		99.07	100.264	99.976	99.976	100.12	98.47
2505	99.08	140.264	179.988	219.976	260.12	298.47		99.08	100.264	99.988	99.976	100.12	98.47
2504	99.09	140.276	179.988	219.964	260.12	298.47		99.09	100.276	99.988	99.964	100.12	98.47
2503	99.1	140.276	179.988	219.964	260.1	298.47		99.1	100.276	99.988	99.964	100.1	98.47
2502	99.1	140.276	179.988	219.964	260.1	298.425		99.1	100.276	99.988	99.964	100.1	98.425
2501	99.11	140.276	179.988	219.964	260.1	298.425		99.11	100.276	99.988	99.964	100.1	98.425
2500	99.12	140.288	180	219.964	260.1	298.425		99.12	100.288	100	99.964	100.1	98.425
2499	99.13	140.288	180	219.964	260.08	298.425		99.13	100.288	100	99.964	100.08	98.425
2498	99.14	140.288	180	219.952	260.08	298.425		99.14	100.288	100	99.952	100.08	98.425
2497	99.15	140.3	180	219.952	260.08	298.425		99.15	100.3	100	99.952	100.08	98.425
2496	99.16	140.3	180	219.952	260.08	298.425		99.16	100.3	100	99.952	100.08	98.425
2495	99.17	140.3	180	219.952	260.06	298.38		99.17	100.3	100	99.952	100.06	98.38
2494	99.17	140.3	180.012	219.952	260.06	298.38		99.17	100.3	100.012	99.952	100.06	98.38
2493	99.18	140.312	180.012	219.952	260.06	298.38		99.18	100.312	100.012	99.952	100.06	98.38
2492	99.19	140.312	180.012	219.952	260.06	298.38		99.19	100.312	100.012	99.952	100.06	98.38
2491	99.2	140.312	180.012	219.94	260.04	298.38		99.2	100.312	100.012	99.94	100.04	98.38
2490	99.21	140.324	180.012	219.94	260.04	298.38		99.21	100.324	100.012	99.94	100.04	98.38
2489	99.22	140.324	180.012	219.94	260.04	298.38		99.22	100.324	100.012	99.94	100.04	98.38
2488	99.22	140.324	180.024	219.94	260.04	298.38		99.22	100.324	100.024	99.94	100.04	98.38
2487	99.23	140.324	180.024	219.94	260.02	298.335		99.23	100.324	100.024	99.94	100.02	98.335
2486	99.24	140.336	180.024	219.94	260.02	298.335		99.24	100.336	100.024	99.94	100.02	98.335
2485	99.25	140.336	180.024	219.928	260.02	298.335		99.25	100.336	100.024	99.928	100.02	98.335
2484	99.26	140.336	180.024	219.928	260	298.335		99.26	100.336	100.024	99.928	100	98.335
2483	99.27	140.348	180.036	219.928	260	298.335		99.27	100.348	100.036	99.928	100	98.335
2482	99.27	140.348	180.036	219.928	260	298.335		99.27	100.348	100.036	99.928	100	98.335
2481	99.28	140.348	180.036	219.928	260	298.335		99.28	100.348	100.036	99.928	100	98.335
2480	99.29	140.348	180.036	219.928	259.98	298.335		99.29	100.348	100.036	99.928	99.98	98.335
2479	99.3	140.36	180.048	219.928	259.98	298.29		99.3	100.36	100.048	99.928	99.98	98.29
2478	99.3	140.36	180.048	219.916	259.98	298.29		99.3	100.36	100.048	99.916	99.98	98.29
2477	99.31	140.36	180.048	219.916	259.98	298.29		99.31	100.36	100.048	99.916	99.98	98.29
2476	99.32	140.372	180.048	219.916	259.96	298.29		99.32	100.372	100.048	99.916	99.96	98.29
2475	99.33	140.372	180.048	219.916	259.96	298.29		99.33	100.372	100.048	99.916	99.96	98.29
2474	99.33	140.372	180.06	219.916	259.96	298.29		99.33	100.372	100.06	99.916	99.96	98.29
2473	99.34	140.372	180.06	219.916	259.96	298.29		99.34	100.372	100.06	99.916	99.96	98.29
2472	99.35	140.384	180.06	219.916	259.94	298.29		99.35	100.384	100.06	99.916	99.94	98.29
2471	99.36	140.384	180.06	219.916	259.94	298.245		99.36	100.384	100.06	99.916	99.94	98.245
2470	99.36	140.384	180.072	219.904	259.94	298.245		99.36	100.384	100.072	99.904	99.94	98.245
2469	99.37	140.396	180.072	219.904	259.94	298.245		99.37	100.396	100.072	99.904	99.94	98.245
2468	99.38	140.396	180.072	219.904	259.92	298.245		99.38	100.396	100.072	99.904	99.92	98.245
2467	99.38	140.396	180.072	219.904	259.92	298.245		99.38	100.396	100.072	99.904	99.92	98.245
2466	99.39	140.396	180.072	219.904	259.92	298.245		99.39	100.396	100.072	99.904	99.92	98.245
2465	99.4	140.408	180.084	219.904	259.92	298.245		99.4	100.408	100.084	99.904	99.92	98.245
2464	99.41	140.408	180.084	219.904	259.9	298.245		99.41	100.408	100.084	99.904	99.9	98.245
2463	99.41	140.408	180.084	219.904	259.9	298.245		99.41	100.408	100.084	99.904	99.9	98.245
2462	99.42	140.408	180.084	219.904	259.9	298.2		99.42	100.408	100.084	99.904	99.9	98.2
2461	99.43	140.42	180.096	219.892	259.9	298.2		99.43	100.42	100.096	99.892	99.9	98.2
2460	99.43	140.42	180.096	219.892	259.88	298.2		99.43	100.42	100.096	99.892	99.88	98.2
2459	99.44	140.42	180.096	219.892	259.88	298.2		99.44	100.42	100.096	99.892	99.88	98.2
2458	99.45	140.432	180.096	219.892	259.88	298.2		99.45	100.432	100.096	99.892	99.88	98.2
2457	99.45	140.432	180.108	219.892	259.88	298.2		99.45	100.432	100.108	99.892	99.88	98.2
2456	99.46	140.432	180.108	219.892	259.86	298.2		99.46	100.432	100.108	99.892	99.86	98.2
2455	99.47	140.432	180.108	219.892	259.86	298.2		99.47	100.432	100.108	99.892	99.86	98.2
2454	99.47	140.444	180.108	219.892	259.86	298.155		99.47	100.444	100.108	99.892	99.86	98.155
2453	99.48	140.444	180.12	219.892	259.86	298.155		99.48	100.444	100.12	99.892	99.86	98.155
2452	99.48	140.444	180.12	219.892	259.84	298.155		99.48	100.444	100.12	99.892	99.84	98.155
2451	99.49	140.444	180.12	219.892	259.84	298.155		99.49	100.444	100.12	99.892	99.84	98.155
2450	99.5	140.456	180.12	219.88	259.84	298.155		99.5	100.456	100.12	99.88	99.84	98.155
2449	99.5	140.456	180.132	219.88	259.84	298.155		99.5	100.456	100.132	99.88	99.84	98.155
2448	99.51	140.456	180.132	219.88	259.82	298.155		99.51	100.456	100.132	99.88	99.82	98.155
2447	99.51	140.456	180.132	219.88	259.82	298.155		99.51	100.456	100.132	99.88	99.82	98.155
2446	99.52	140.468	180.132	219.88	259.82	298.155		99.52	100.468	100.132	99.88	99.82	98.155
2445	99.53	140.468	180.132	219.88	259.82	298.11		99.53	100.468	100.132	99.88	99.82	98.11
2444	99.53	140.468	180.144	219.88	259.82	298.11		99.53	100.468	100.144	99.88	99.82	98.11
2443	99.54	140.468	180.144	219.88	259.82	298.11		99.54	100.468	100.144	99.88	99.82	98.11
2442	99.54	140.48	180.144	219.88	259.8	298.11		99.54	100.48	100.144	99.88	99.8	98.11
2441	99.55	140.48	180.144	219.88	259.8	298.11		99.55	100.48	100.144	99.88	99.8	98.11
2440	99.55	140.48	180.144	219.88	259.8	298.11		99.55	100.48	100.144	99.88	99.8	98.11
2439	99.56	140.48	180.144	219.88	259.8	298.11		99.56	100.48	100.144	99.88	99.8	98.11
2438	99.56	140.48	180.144	219.88	259.78	298.11		99.56	100.48	100.144	99.88	99.78	98.11
2437	99.57	140.492	180.144	219.88	259.78	298.065		99.57	100.492	100.144	99.88	99.78	98.065
2436	99.58	140.492	180.156	219.88	259.78	298.065		99.58	100.492	100.156	99.88	99.78	98.065
2435	99.58	140.492	180.18	219.868	259.78	298.065		99.58	100.492	100.18	99.868	99.78	98.065
2434	99.59	140.492	180.18	219.868	259.78	298.065		99.59	100.492	100.18	99.868	99.78	98.065
2433	99.59	140.492	180.18	219.868	259.76	298.065		99.59	100.492	100.18	99.868	99.76	98.065
2432	99.6	140.504	180.168	219.868	259.76	298.065		99.6	100.504	100.168	99.868	99.76	98.065
2431	99.61	140.504	180.144	219.868	259.76	298.065		99.61	100.504	100.144	99.868	99.76	98.065
2430	99.62	140.516	180.12	219.868	259.76	298.065		99.62	100.516	100.12	99.868	99.76	98.065
2429	99.63	140.516	180.12	219.868	259.76	298.065		99.63	100.516	100.12	99.868	99.76	98.065
2428	99.64	140.528	180.156	219.868	259.76	298.065		99.64	100.528	100.156	99.868	99.76	98.065
2427	99.65	140.54	180.18	219.868	259.76	298.065		99.65	100.54	100.18	99.868	99.76	98.065
2426	99.65	140.528	180.192	219.868	259.74	298.065		99.65	100.528	100.192	99.868	99.74	98.065
2425	99.65	140.528	180.204	219.868	259.74	298.065		99.65	100.528	100.204	99.868	99.74	98.065
2424	99.65	140.528	180.204	219.868	259.74	298.02		99.65	100.528	100.204	99.868	99.74	98.02
2423	99.65	140.528	180.192	219.868	259.74	298.02		99.65	100.528	100.192	99.868	99.74	98.02
2422	99.64	140.516	180.18	219.868	259.72	297.975		99.64	100.516	100.18	99.868	99.72	97.975
2421	99.64	140.528	180.192	219.868	259.72	297.975		99.64	100.528	100.192	99.868	99.72	97.975
2420	99.64	140.528	180.216	219.856	259.72	297.975		99.64	100.528	100.216	99.856	99.72	97.975
2419	99.65	140.528	180.24	219.856	259.7	297.975		99.65	100.528	100.24	99.856	99.7	97.975
2418	99.65	140.528	180.264	219.856	259.7	297.975		99.65	100.528	100.264	99.856	99.7	97.975
2417	99.65	140.528	180.276	219.856	259.68	297.975		99.65	100.528	100.276	99.856	99.68	97.975
2416	99.65	140.528	180.276	219.856	259.68	297.93		99.65	100.528	100.276	99.856	99.68	97.93
2415	99.66	140.528	180.264	219.856	259.66	297.93		99.66	100.528	100.264	99.856	99.66	97.93
2414	99.66	140.528	180.24	219.856	259.66	297.93		99.66	100.528	100.24	99.856	99.66	97.93
2413	99.66	140.528	180.216	219.844	259.64	297.93		99.66	100.528	100.216	99.844	99.64	97.93
2412	99.66	140.54	180.204	219.844	259.62	297.93		99.66	100.54	100.204	99.844	99.62	97.93
2411	99.67	140.54	180.192	219.844	259.6	297.93		99.67	100.54	100.192	99.844	99.6	97.93
2410	99.67	140.528	180.192	219.844	259.54	297.93		99.67	100.528	100.192	99.844	99.54	97.93
2409	99.67	140.528	180.204	219.844	259.5	297.885		99.67	100.528	100.204	99.844	99.5	97.885
2408	99.67	140.528	180.216	219.844	259.46	297.885		99.67	100.528	100.216	99.844	99.46	97.885
2407	99.67	140.528	180.216	219.832	259.44	297.885		99.67	100.528	100.216	99.832	99.44	97.885
2406	99.67	140.516	180.192	219.832	259.4	297.885		99.67	100.516	100.192	99.832	99.4	97.885
2405	99.67	140.516	180.18	219.832	259.36	297.885		99.67	100.516	100.18	99.832	99.36	97.885
2404	99.68	140.528	180.18	219.832	259.32	297.885		99.68	100.528	100.18	99.832	99.32	97.885
2403	99.68	140.528	180.192	219.82	259.28	297.885		99.68	100.528	100.192	99.82	99.28	97.885
2402	99.68	140.528	180.192	219.82	259.26	297.84		99.68	100.528	100.192	99.82	99.26	97.84
2401	99.68	140.516	180.192	219.82	259.22	297.84		99.68	100.516	100.192	99.82	99.22	97.84
2400	99.68	140.516	180.192	219.82	259.2	297.795		99.68	100.516	100.192	99.82	99.2	97.795
2399	99.68	140.504	180.192	219.82	259.16	297.795		99.68	100.504	100.192	99.82	99.16	97.795
2398	99.68	140.504	180.192	219.82	259.14	297.795		99.68	100.504	100.192	99.82	99.14	97.795
2397	99.68	140.504	180.204	219.82	259.1	297.795		99.68	100.504	100.204	99.82	99.1	97.795
2396	99.68	140.504	180.204	219.82	259.06	297.795		99.68	100.504	100.204	99.82	99.06	97.795
2395	99.68	140.504	180.204	219.808	259.04	297.75		99.68	100.504	100.204	99.808	99.04	97.75
2394	99.68	140.492	180.192	219.808	259	297.75		99.68	100.492	100.192	99.808	99	97.75
2393	99.67	140.492	180.192	219.808	258.96	297.705		99.67	100.492	100.192	99.808	98.96	97.705
2392	99.67	140.48	180.18	219.808	258.92	297.705		99.67	100.48	100.18	99.808	98.92	97.705
2391	99.66	140.468	180.168	219.796	258.88	297.705		99.66	100.468	100.168	99.796	98.88	97.705
2390	99.65	140.456	180.156	219.784	258.82	297.66		99.65	100.456	100.156	99.784	98.82	97.66
2389	99.63	140.432	180.156	219.784	258.78	297.615		99.63	100.432	100.156	99.784	98.78	97.615
2388	99.61	140.408	180.144	219.784	258.72	297.525		99.61	100.408	100.144	99.784	98.72	97.525
2387	99.59	140.384	180.108	219.772	258.68	297.435		99.59	100.384	100.108	99.772	98.68	97.435
2386	99.56	140.348	180.048	219.772	258.62	297.345		99.56	100.348	100.048	99.772	98.62	97.345
2385	99.52	140.312	179.976	219.76	258.58	297.255		99.52	100.312	99.976	99.76	98.58	97.255
2384	99.48	140.288	179.904	219.748	258.52	297.21		99.48	100.288	99.904	99.748	98.52	97.21
2383	99.45	140.264	179.82	219.748	258.48	297.12		99.45	100.264	99.82	99.748	98.48	97.12
2382	99.43	140.252	179.724	219.736	258.36	297.03		99.43	100.252	99.724	99.736	98.36	97.03
2381	99.42	140.252	179.604	219.724	258.3	296.985		99.42	100.252	99.604	99.724	98.3	96.985
2380	99.43	140.264	179.436	219.724	258.24	296.94		99.43	100.264	99.436	99.724	98.24	96.94
2379	99.45	140.288	179.22	219.724	258.18	296.895		99.45	100.288	99.22	99.724	98.18	96.895
2378	99.47	140.312	178.968	219.724	258.14	296.94		99.47	100.312	98.968	99.724	98.14	96.94
2377	99.5	140.324	178.704	219.724	258.1	296.985		99.5	100.324	98.704	99.724	98.1	96.985
2376	99.52	140.3	178.464	219.724	258.08	296.985		99.52	100.3	98.464	99.724	98.08	96.985
2375	99.52	140.264	178.236	219.724	258.06	297.03		99.52	100.264	98.236	99.724	98.06	97.03
2374	99.51	140.204	178.032	219.712	258.04	297.03		99.51	100.204	98.032	99.712	98.04	97.03
2373	99.48	140.144	177.9	219.7	258.02	297.03		99.48	100.144	97.9	99.7	98.02	97.03
2372	99.46	140.084	177.816	219.7	258	296.985		99.46	100.084	97.816	99.7	98	96.985
2371	99.43	140.036	177.756	219.688	258	296.985		99.43	100.036	97.756	99.688	98	96.985
2370	99.41	140.012	177.72	219.676	258	296.985		99.41	100.012	97.72	99.676	98	96.985
2369	99.39	140	177.732	219.664	258	296.94		99.39	100	97.732	99.664	98	96.94
2368	99.38	140	177.78	219.664	258.16	296.94		99.38	100	97.78	99.664	98.16	96.94
2367	99.38	140.012	177.876	219.676	258.18	296.895		99.38	100.012	97.876	99.676	98.18	96.895
2366	99.37	140.024	177.984	219.664	258.18	296.85		99.37	100.024	97.984	99.664	98.18	96.85
2365	99.37	140.036	178.104	219.676	258.2	296.85		99.37	100.036	98.104	99.676	98.2	96.85
2364	99.38	140.048	178.2	219.688	258.22	296.805		99.38	100.048	98.2	99.688	98.22	96.805
2363	99.38	140.06	178.26	219.688	258.24	296.805		99.38	100.06	98.26	99.688	98.24	96.805
2362	99.38	140.06	178.284	219.7	258.24	296.805		99.38	100.06	98.284	99.7	98.24	96.805
2361	99.38	140.072	178.272	219.7	258.24	296.805		99.38	100.072	98.272	99.7	98.24	96.805
2360	99.38	140.072	178.26	219.7	258.24	296.805		99.38	100.072	98.26	99.7	98.24	96.805
2359	99.37	140.06	178.236	219.7	258.22	296.805		99.37	100.06	98.236	99.7	98.22	96.805
2358	99.37	140.024	178.248	219.712	258.18	296.85		99.37	100.024	98.248	99.712	98.18	96.85
2357	99.36	140.012	178.296	219.712	258.14	296.895		99.36	100.012	98.296	99.712	98.14	96.895
2356	99.36	140	178.38	219.724	258.1	296.94		99.36	100	98.38	99.724	98.1	96.94
2355	99.36	140	178.512	219.736	258.04	296.985		99.36	100	98.512	99.736	98.04	96.985
2354	99.36	140	178.704	219.724	257.96	296.985		99.36	100	98.704	99.724	97.96	96.985
2353	99.36	140.024	178.896	219.724	257.86	296.985		99.36	100.024	98.896	99.724	97.86	96.985
2352	99.36	140.036	179.004	219.712	257.8	296.94		99.36	100.036	99.004	99.712	97.8	96.94
2351	99.34	140	178.944	219.7	257.8	296.94		99.34	100	98.944	99.7	97.8	96.94
2350	99.31	139.964	178.716	219.7	257.88	296.94		99.31	99.964	98.716	99.7	97.88	96.94
2349	99.27	139.928	178.38	219.712	258.02	296.94		99.27	99.928	98.38	99.712	98.02	96.94
2348	99.24	139.928	178.02	219.7	258.14	296.85		99.24	99.928	98.02	99.7	98.14	96.85
2347	99.23	139.94	177.708	219.676	258.22	296.67		99.23	99.94	97.708	99.676	98.22	96.67
2346	99.25	139.952	177.516	219.664	258.22	296.445		99.25	99.952	97.516	99.664	98.22	96.445
2345	99.28	139.94	177.516	219.664	258.2	296.355		99.28	99.94	97.516	99.664	98.2	96.355
2344	99.32	139.94	177.672	219.676	258.2	296.355		99.32	99.94	97.672	99.676	98.2	96.355
2343	99.34	139.928	177.876	219.7	258.22	296.49		99.34	99.928	97.876	99.7	98.22	96.49
2342	99.36	139.94	178.044	219.712	258.24	296.67		99.36	99.94	98.044	99.712	98.24	96.67
2341	99.37	139.952	178.212	219.724	258.22	296.805		99.37	99.952	98.212	99.724	98.22	96.805
2340	99.39	139.964	178.38	219.736	258.22	296.895		99.39	99.964	98.38	99.736	98.22	96.895
2339	99.4	139.976	178.536	219.736	258.22	296.94		99.4	99.976	98.536	99.736	98.22	96.94
2338	99.41	139.976	178.692	219.736	258.24	296.985		99.41	99.976	98.692	99.736	98.24	96.985
2337	99.42	139.976	178.824	219.748	258.26	297.03		99.42	99.976	98.824	99.748	98.26	97.03
2336	99.42	139.976	178.92	219.748	258.28	297.03		99.42	99.976	98.92	99.748	98.28	97.03
2335	99.42	139.964	178.956	219.76	258.3	297.03		99.42	99.964	98.956	99.76	98.3	97.03
2334	99.41	139.94	178.98	219.76	258.3	297.03		99.41	99.94	98.98	99.76	98.3	97.03
2333	99.39	139.928	178.992	219.76	258.3	297.03		99.39	99.928	98.992	99.76	98.3	97.03
2332	99.39	139.916	179.004	219.76	258.26	297.03		99.39	99.916	99.004	99.76	98.26	97.03
2331	99.4	139.892	179.028	219.76	258.22	297.075		99.4	99.892	99.028	99.76	98.22	97.075
2330	99.42	139.868	179.052	219.772	258.2	297.12		99.42	99.868	99.052	99.772	98.2	97.12
2329	99.44	139.856	179.124	219.784	258.22	297.165		99.44	99.856	99.124	99.784	98.22	97.165
2328	99.45	139.844	179.196	219.796	258.26	297.255		99.45	99.844	99.196	99.796	98.26	97.255
2327	99.45	139.844	179.244	219.796	258.3	297.3		99.45	99.844	99.244	99.796	98.3	97.3
2326	99.44	139.832	179.256	219.796	258.26	297.3		99.44	99.832	99.256	99.796	98.26	97.3
2325	99.44	139.82	179.232	219.796	258.14	297.3		99.44	99.82	99.232	99.796	98.14	97.3
2324	99.44	139.82	179.22	219.808	258	297.255		99.44	99.82	99.22	99.808	98	97.255
2323	99.46	139.82	179.232	219.808	257.88	297.3		99.46	99.82	99.232	99.808	97.88	97.3
2322	99.48	139.82	179.268	219.808	257.84	297.345		99.48	99.82	99.268	99.808	97.84	97.345
2321	99.5	139.832	179.34	219.808	257.86	297.435		99.5	99.832	99.34	99.808	97.86	97.435
2320	99.53	139.856	179.424	219.82	257.94	297.48		99.53	99.856	99.424	99.82	97.94	97.48
2319	99.55	139.88	179.496	219.82	258.04	297.57		99.55	99.88	99.496	99.82	98.04	97.57
2318	99.57	139.916	179.58	219.82	258.12	297.57		99.57	99.916	99.58	99.82	98.12	97.57
2317	99.58	139.94	179.676	219.832	258.2	297.57		99.58	99.94	99.676	99.832	98.2	97.57
2316	99.59	139.988	179.784	219.832	258.24	297.57		99.59	99.988	99.784	99.832	98.24	97.57
2315	99.59	140.012	179.88	219.832	258.22	297.525		99.59	100.012	99.88	99.832	98.22	97.525
2314	99.59	140.024	179.964	219.82	258.18	297.48		99.59	100.024	99.964	99.82	98.18	97.48
2313	99.6	140.024	180.024	219.808	258.18	297.435		99.6	100.024	100.024	99.808	98.18	97.435
2312	99.6	140.024	180.072	219.808	258.26	297.435		99.6	100.024	100.072	99.808	98.26	97.435
2311	99.61	140.012	180.096	219.808	258.42	297.435		99.61	100.012	100.096	99.808	98.42	97.435
2310	99.62	140	180.12	219.796	258.62	297.39		99.62	100	100.12	99.796	98.62	97.39
2309	99.63	140.012	180.132	219.796	258.82	297.39		99.63	100.012	100.132	99.796	98.82	97.39
2308	99.64	140.024	180.144	219.796	259	297.39		99.64	100.024	100.144	99.796	99	97.39
2307	99.65	140.036	180.132	219.808	259.16	297.39		99.65	100.036	100.132	99.808	99.16	97.39
2306	99.66	140.036	180.12	219.796	259.28	297.435		99.66	100.036	100.12	99.796	99.28	97.435
2305	99.67	140.06	180.144	219.796	259.4	297.435		99.67	100.06	100.144	99.796	99.4	97.435
2304	99.68	140.072	180.192	219.796	259.48	297.39		99.68	100.072	100.192	99.796	99.48	97.39
2303	99.69	140.084	180.216	219.796	259.52	297.345		99.69	100.084	100.216	99.796	99.52	97.345
2302	99.69	140.084	180.216	219.796	259.5	297.3		99.69	100.084	100.216	99.796	99.5	97.3
2301	99.7	140.084	180.192	219.796	259.46	297.3		99.7	100.084	100.192	99.796	99.46	97.3
2300	99.71	140.096	180.18	219.796	259.44	297.3		99.71	100.096	100.18	99.796	99.44	97.3
2299	99.72	140.108	180.18	219.796	259.44	297.3		99.72	100.108	100.18	99.796	99.44	97.3
2298	99.73	140.132	180.168	219.796	259.46	297.3		99.73	100.132	100.168	99.796	99.46	97.3
2297	99.74	140.144	180.18	219.796	259.46	297.255		99.74	100.144	100.18	99.796	99.46	97.255
2296	99.75	140.168	180.204	219.808	259.48	297.255		99.75	100.168	100.204	99.808	99.48	97.255
2295	99.76	140.18	180.228	219.82	259.48	297.21		99.76	100.18	100.228	99.82	99.48	97.21
2294	99.77	140.192	180.24	219.82	259.48	297.21		99.77	100.192	100.24	99.82	99.48	97.21
2293	99.78	140.216	180.24	219.82	259.46	297.255		99.78	100.216	100.24	99.82	99.46	97.255
2292	99.79	140.252	180.252	219.82	259.46	297.255		99.79	100.252	100.252	99.82	99.46	97.255
2291	99.8	140.276	180.252	219.832	259.46	297.255		99.8	100.276	100.252	99.832	99.46	97.255
2290	99.81	140.288	180.264	219.832	259.46	297.21		99.81	100.288	100.264	99.832	99.46	97.21
2289	99.82	140.3	180.264	219.844	259.46	297.21		99.82	100.3	100.264	99.844	99.46	97.21
2288	99.83	140.312	180.276	219.844	259.46	297.21		99.83	100.312	100.276	99.844	99.46	97.21
2287	99.84	140.312	180.288	219.832	259.44	297.21		99.84	100.312	100.288	99.832	99.44	97.21
2286	99.85	140.312	180.3	219.832	259.44	297.21		99.85	100.312	100.3	99.832	99.44	97.21
2285	99.85	140.324	180.324	219.844	259.42	297.21		99.85	100.324	100.324	99.844	99.42	97.21
2284	99.86	140.336	180.336	219.844	259.42	297.21		99.86	100.336	100.336	99.844	99.42	97.21
2283	99.86	140.348	180.336	219.844	259.42	297.21		99.86	100.348	100.336	99.844	99.42	97.21
2282	99.87	140.348	180.312	219.844	259.44	297.165		99.87	100.348	100.312	99.844	99.44	97.165
2281	99.87	140.36	180.3	219.844	259.44	297.12		99.87	100.36	100.3	99.844	99.44	97.12
2280	99.88	140.372	180.312	219.844	259.44	297.12		99.88	100.372	100.312	99.844	99.44	97.12
2279	99.89	140.372	180.312	219.844	259.44	297.12		99.89	100.372	100.312	99.844	99.44	97.12
2278	99.89	140.372	180.312	219.844	259.44	297.12		99.89	100.372	100.312	99.844	99.44	97.12
2277	99.9	140.384	180.312	219.844	259.44	297.12		99.9	100.384	100.312	99.844	99.44	97.12
2276	99.9	140.384	180.312	219.844	259.44	297.12		99.9	100.384	100.312	99.844	99.44	97.12
2275	99.9	140.384	180.312	219.856	259.46	297.075		99.9	100.384	100.312	99.856	99.46	97.075
2274	99.91	140.396	180.312	219.856	259.46	297.075		99.91	100.396	100.312	99.856	99.46	97.075
2273	99.91	140.408	180.312	219.856	259.48	297.075		99.91	100.408	100.312	99.856	99.48	97.075
2272	99.92	140.408	180.336	219.856	259.48	297.075		99.92	100.408	100.336	99.856	99.48	97.075
2271	99.92	140.408	180.336	219.868	259.46	297.075		99.92	100.408	100.336	99.868	99.46	97.075
2270	99.92	140.396	180.324	219.868	259.44	297.075		99.92	100.396	100.324	99.868	99.44	97.075
2269	99.92	140.384	180.324	219.868	259.42	297.03		99.92	100.384	100.324	99.868	99.42	97.03
2268	99.93	140.384	180.324	219.868	259.42	297.03		99.93	100.384	100.324	99.868	99.42	97.03
2267	99.93	140.384	180.324	219.868	259.42	297.03		99.93	100.384	100.324	99.868	99.42	97.03
2266	99.93	140.396	180.324	219.868	259.42	297.03		99.93	100.396	100.324	99.868	99.42	97.03
2265	99.94	140.396	180.312	219.88	259.42	297.03		99.94	100.396	100.312	99.88	99.42	97.03
2264	99.94	140.384	180.312	219.88	259.4	297.03		99.94	100.384	100.312	99.88	99.4	97.03
2263	99.94	140.384	180.312	219.88	259.38	297.03		99.94	100.384	100.312	99.88	99.38	97.03
2262	99.94	140.372	180.312	219.88	259.36	297.03		99.94	100.372	100.312	99.88	99.36	97.03
2261	99.95	140.36	180.324	219.88	259.36	296.985		99.95	100.36	100.324	99.88	99.36	96.985
2260	99.95	140.36	180.324	219.88	259.36	296.985		99.95	100.36	100.324	99.88	99.36	96.985
2259	99.95	140.36	180.324	219.88	259.36	296.985		99.95	100.36	100.324	99.88	99.36	96.985
2258	99.95	140.348	180.324	219.88	259.36	296.985		99.95	100.348	100.324	99.88	99.36	96.985
2257	99.95	140.348	180.324	219.892	259.36	296.985		99.95	100.348	100.324	99.892	99.36	96.985
2256	99.96	140.348	180.324	219.892	259.34	296.985		99.96	100.348	100.324	99.892	99.34	96.985
2255	99.96	140.348	180.324	219.892	259.34	296.985		99.96	100.348	100.324	99.892	99.34	96.985
2254	99.96	140.348	180.324	219.892	259.32	296.985		99.96	100.348	100.324	99.892	99.32	96.985
2253	99.97	140.348	180.324	219.892	259.32	296.985		99.97	100.348	100.324	99.892	99.32	96.985
2252	99.97	140.336	180.324	219.892	259.32	296.985		99.97	100.336	100.324	99.892	99.32	96.985
2251	99.98	140.336	180.324	219.892	259.34	296.94		99.98	100.336	100.324	99.892	99.34	96.94
2250	99.98	140.336	180.324	219.892	259.32	296.94		99.98	100.336	100.324	99.892	99.32	96.94
2249	99.99	140.336	180.312	219.892	259.32	296.94		99.99	100.336	100.312	99.892	99.32	96.94
2248	99.99	140.336	180.312	219.904	259.32	296.94		99.99	100.336	100.312	99.904	99.32	96.94
2247	99.99	140.336	180.312	219.904	259.32	296.94		99.99	100.336	100.312	99.904	99.32	96.94
2246	100	140.336	180.312	219.904	259.3	296.94		100	100.336	100.312	99.904	99.3	96.94
2245	100	140.324	180.312	219.904	259.3	296.94		100	100.324	100.312	99.904	99.3	96.94
2244	100.01	140.324	180.312	219.904	259.3	296.94		100.01	100.324	100.312	99.904	99.3	96.94
2243	100.01	140.324	180.312	219.904	259.3	296.895		100.01	100.324	100.312	99.904	99.3	96.895
2242	100.01	140.324	180.312	219.904	259.3	296.895		100.01	100.324	100.312	99.904	99.3	96.895
2241	100.02	140.324	180.3	219.904	259.3	296.895		100.02	100.324	100.3	99.904	99.3	96.895
2240	100.02	140.324	180.3	219.904	259.3	296.895		100.02	100.324	100.3	99.904	99.3	96.895
2239	100.02	140.324	180.3	219.904	259.28	296.895		100.02	100.324	100.3	99.904	99.28	96.895
2238	100.03	140.312	180.3	219.916	259.28	296.895		100.03	100.312	100.3	99.916	99.28	96.895
2237	100.03	140.312	180.3	219.916	259.28	296.895		100.03	100.312	100.3	99.916	99.28	96.895
2236	100.03	140.312	180.288	219.916	259.28	296.895		100.03	100.312	100.288	99.916	99.28	96.895
2235	100.03	140.312	180.288	219.916	259.28	296.895		100.03	100.312	100.288	99.916	99.28	96.895
2234	100.03	140.3	180.288	219.916	259.28	296.85		100.03	100.3	100.288	99.916	99.28	96.85
2233	100.04	140.3	180.288	219.916	259.28	296.85		100.04	100.3	100.288	99.916	99.28	96.85
2232	100.04	140.3	180.276	219.916	259.26	296.85		100.04	100.3	100.276	99.916	99.26	96.85
2231	100.04	140.3	180.276	219.916	259.26	296.85		100.04	100.3	100.276	99.916	99.26	96.85
2230	100.04	140.3	180.276	219.916	259.26	296.85		100.04	100.3	100.276	99.916	99.26	96.85
2229	100.04	140.288	180.276	219.916	259.26	296.85		100.04	100.288	100.276	99.916	99.26	96.85
2228	100.04	140.288	180.264	219.916	259.26	296.85		100.04	100.288	100.264	99.916	99.26	96.85
2227	100.04	140.288	180.264	219.928	259.26	296.805		100.04	100.288	100.264	99.928	99.26	96.805
2226	100.04	140.288	180.264	219.928	259.26	296.805		100.04	100.288	100.264	99.928	99.26	96.805
2225	100.04	140.276	180.264	219.928	259.26	296.805		100.04	100.276	100.264	99.928	99.26	96.805
2224	100.04	140.276	180.252	219.928	259.26	296.805		100.04	100.276	100.252	99.928	99.26	96.805
2223	100.04	140.276	180.252	219.928	259.26	296.805		100.04	100.276	100.252	99.928	99.26	96.805
2222	100.04	140.276	180.252	219.928	259.26	296.805		100.04	100.276	100.252	99.928	99.26	96.805
2221	100.04	140.264	180.24	219.928	259.26	296.805		100.04	100.264	100.24	99.928	99.26	96.805
2220	100.04	140.264	180.24	219.928	259.24	296.76		100.04	100.264	100.24	99.928	99.24	96.76
2219	100.04	140.264	180.24	219.928	259.24	296.76		100.04	100.264	100.24	99.928	99.24	96.76
2218	100.04	140.264	180.228	219.928	259.24	296.76		100.04	100.264	100.228	99.928	99.24	96.76
2217	100.04	140.252	180.228	219.928	259.24	296.76		100.04	100.252	100.228	99.928	99.24	96.76
2216	100.04	140.252	180.216	219.94	259.24	296.76		100.04	100.252	100.216	99.94	99.24	96.76
2215	100.04	140.252	180.216	219.94	259.24	296.76		100.04	100.252	100.216	99.94	99.24	96.76
2214	100.04	140.252	180.216	219.94	259.24	296.76		100.04	100.252	100.216	99.94	99.24	96.76
2213	100.04	140.24	180.204	219.94	259.24	296.715		100.04	100.24	100.204	99.94	99.24	96.715
2212	100.04	140.24	180.204	219.94	259.24	296.715		100.04	100.24	100.204	99.94	99.24	96.715
2211	100.04	140.24	180.192	219.94	259.24	296.715		100.04	100.24	100.192	99.94	99.24	96.715
2210	100.04	140.24	180.192	219.94	259.24	296.715		100.04	100.24	100.192	99.94	99.24	96.715
2209	100.04	140.228	180.18	219.94	259.24	296.715		100.04	100.228	100.18	99.94	99.24	96.715
2208	100.03	140.228	180.18	219.94	259.24	296.715		100.03	100.228	100.18	99.94	99.24	96.715
2207	100.03	140.228	180.18	219.94	259.24	296.67		100.03	100.228	100.18	99.94	99.24	96.67
2206	100.03	140.228	180.168	219.94	259.24	296.67		100.03	100.228	100.168	99.94	99.24	96.67
2205	100.03	140.216	180.168	219.94	259.24	296.67		100.03	100.216	100.168	99.94	99.24	96.67
2204	100.03	140.216	180.156	219.952	259.24	296.67		100.03	100.216	100.156	99.952	99.24	96.67
2203	100.03	140.216	180.156	219.952	259.24	296.67		100.03	100.216	100.156	99.952	99.24	96.67
2202	100.03	140.216	180.144	219.952	259.24	296.67		100.03	100.216	100.144	99.952	99.24	96.67
2201	100.03	140.204	180.144	219.952	259.24	296.625		100.03	100.204	100.144	99.952	99.24	96.625
2200	100.02	140.204	180.132	219.952	259.24	296.625		100.02	100.204	100.132	99.952	99.24	96.625
2199	100.02	140.204	180.132	219.952	259.24	296.625		100.02	100.204	100.132	99.952	99.24	96.625
2198	100.02	140.192	180.12	219.952	259.24	296.625		100.02	100.192	100.12	99.952	99.24	96.625
2197	100.02	140.192	180.12	219.952	259.24	296.625		100.02	100.192	100.12	99.952	99.24	96.625
2196	100.02	140.192	180.108	219.952	259.24	296.625		100.02	100.192	100.108	99.952	99.24	96.625
2195	100.02	140.192	180.108	219.952	259.24	296.625		100.02	100.192	100.108	99.952	99.24	96.625
2194	100.02	140.18	180.096	219.952	259.24	296.58		100.02	100.18	100.096	99.952	99.24	96.58
2193	100.02	140.18	180.096	219.952	259.24	296.58		100.02	100.18	100.096	99.952	99.24	96.58
2192	100.01	140.18	180.084	219.964	259.24	296.58		100.01	100.18	100.084	99.964	99.24	96.58
2191	100.01	140.18	180.084	219.964	259.24	296.58		100.01	100.18	100.084	99.964	99.24	96.58
2190	100.01	140.168	180.072	219.964	259.24	296.58		100.01	100.168	100.072	99.964	99.24	96.58
2189	100.01	140.168	180.072	219.964	259.24	296.58		100.01	100.168	100.072	99.964	99.24	96.58
2188	100.01	140.168	180.06	219.964	259.24	296.535		100.01	100.168	100.06	99.964	99.24	96.535
2187	100.01	140.156	180.06	219.964	259.24	296.535		100.01	100.156	100.06	99.964	99.24	96.535
2186	100.01	140.156	180.048	219.964	259.24	296.535		100.01	100.156	100.048	99.964	99.24	96.535
2185	100.01	140.156	180.036	219.964	259.24	296.535		100.01	100.156	100.036	99.964	99.24	96.535
2184	100.01	140.156	180.036	219.964	259.24	296.535		100.01	100.156	100.036	99.964	99.24	96.535
2183	100.01	140.144	180.024	219.964	259.24	296.535		100.01	100.144	100.024	99.964	99.24	96.535
2182	100	140.144	180.012	219.964	259.24	296.535		100	100.144	100.012	99.964	99.24	96.535
2181	100	140.144	180.012	219.964	259.24	296.49		100	100.144	100.012	99.964	99.24	96.49
2180	100	140.144	180.012	219.964	259.24	296.49		100	100.144	100.012	99.964	99.24	96.49
2179	100	140.132	180	219.964	259.24	296.49		100	100.132	100	99.964	99.24	96.49
2178	100	140.132	179.988	219.964	259.24	296.49		100	100.132	99.988	99.964	99.24	96.49
2177	100	140.132	179.988	219.976	259.24	296.49		100	100.132	99.988	99.976	99.24	96.49
2176	100	140.12	179.976	219.976	259.24	296.49		100	100.12	99.976	99.976	99.24	96.49
2175	100	140.12	179.976	219.976	259.24	296.49		100	100.12	99.976	99.976	99.24	96.49
2174	100	140.12	179.964	219.976	259.24	296.445		100	100.12	99.964	99.976	99.24	96.445
2173	100	140.12	179.952	219.976	259.24	296.445		100	100.12	99.952	99.976	99.24	96.445
2172	100	140.108	179.952	219.976	259.24	296.445		100	100.108	99.952	99.976	99.24	96.445
2171	100	140.108	179.94	219.976	259.24	296.445		100	100.108	99.94	99.976	99.24	96.445
2170	100	140.108	179.94	219.976	259.24	296.445		100	100.108	99.94	99.976	99.24	96.445
2169	100	140.108	179.928	219.976	259.24	296.445		100	100.108	99.928	99.976	99.24	96.445
2168	100	140.096	179.928	219.976	259.24	296.445		100	100.096	99.928	99.976	99.24	96.445
2167	100	140.096	179.916	219.976	259.24	296.445		100	100.096	99.916	99.976	99.24	96.445
2166	100	140.096	179.904	219.976	259.24	296.4		100	100.096	99.904	99.976	99.24	96.4
2165	100	140.084	179.904	219.976	259.22	296.4		100	100.084	99.904	99.976	99.22	96.4
2164	100	140.084	179.892	219.976	259.22	296.4		100	100.084	99.892	99.976	99.22	96.4
2163	100	140.084	179.892	219.976	259.22	296.4		100	100.084	99.892	99.976	99.22	96.4
2162	100	140.084	179.892	219.976	259.22	296.4		100	100.084	99.892	99.976	99.22	96.4
2161	100	140.072	179.88	219.976	259.22	296.4		100	100.072	99.88	99.976	99.22	96.4
2160	100	140.072	179.88	219.976	259.22	296.4		100	100.072	99.88	99.976	99.22	96.4
2159	100	140.072	179.868	219.976	259.22	296.4		100	100.072	99.868	99.976	99.22	96.4
2158	100	140.072	179.868	219.976	259.22	296.355		100	100.072	99.868	99.976	99.22	96.355
2157	100	140.06	179.856	219.988	259.22	296.355		100	100.06	99.856	99.988	99.22	96.355
2156	100	140.06	179.856	219.988	259.22	296.355		100	100.06	99.856	99.988	99.22	96.355
2155	100	140.06	179.844	219.988	259.22	296.355		100	100.06	99.844	99.988	99.22	96.355
2154	99.99	140.048	179.844	219.988	259.22	296.355		99.99	100.048	99.844	99.988	99.22	96.355
2153	99.99	140.048	179.844	219.988	259.22	296.355		99.99	100.048	99.844	99.988	99.22	96.355
2152	99.99	140.048	179.832	219.988	259.22	296.355		99.99	100.048	99.832	99.988	99.22	96.355
2151	99.99	140.048	179.832	219.988	259.22	296.355		99.99	100.048	99.832	99.988	99.22	96.355
2150	99.99	140.036	179.82	219.988	259.22	296.355		99.99	100.036	99.82	99.988	99.22	96.355
2149	99.99	140.036	179.82	219.988	259.22	296.355		99.99	100.036	99.82	99.988	99.22	96.355
2148	99.99	140.036	179.808	219.988	259.22	296.355		99.99	100.036	99.808	99.988	99.22	96.355
2147	99.99	140.024	179.808	219.988	259.22	296.31		99.99	100.024	99.808	99.988	99.22	96.31
2146	99.99	140.024	179.808	219.988	259.22	296.31		99.99	100.024	99.808	99.988	99.22	96.31
2145	99.99	140.024	179.796	219.988	259.22	296.31		99.99	100.024	99.796	99.988	99.22	96.31
2144	99.99	140.024	179.796	219.988	259.22	296.31		99.99	100.024	99.796	99.988	99.22	96.31
2143	99.98	140.012	179.784	219.988	259.22	296.31		99.98	100.012	99.784	99.988	99.22	96.31
2142	99.98	140.012	179.784	219.988	259.22	296.31		99.98	100.012	99.784	99.988	99.22	96.31
2141	99.98	140.012	179.784	219.988	259.2	296.31		99.98	100.012	99.784	99.988	99.2	96.31
2140	99.98	140	179.772	219.988	259.2	296.31		99.98	100	99.772	99.988	99.2	96.31
2139	99.98	140	179.772	219.988	259.2	296.31		99.98	100	99.772	99.988	99.2	96.31
2138	99.98	140	179.76	219.988	259.2	296.31		99.98	100	99.76	99.988	99.2	96.31
2137	99.98	140	179.76	219.988	259.2	296.31		99.98	100	99.76	99.988	99.2	96.31
2136	99.98	140	179.748	219.988	259.2	296.265		99.98	100	99.748	99.988	99.2	96.265
2135	99.98	139.988	179.748	219.988	259.2	296.265		99.98	99.988	99.748	99.988	99.2	96.265
2134	99.98	139.988	179.748	219.988	259.2	296.265		99.98	99.988	99.748	99.988	99.2	96.265
2133	99.98	139.988	179.736	219.988	259.2	296.265		99.98	99.988	99.736	99.988	99.2	96.265
2132	99.98	139.988	179.736	219.988	259.2	296.265		99.98	99.988	99.736	99.988	99.2	96.265
2131	99.97	139.976	179.736	219.988	259.2	296.265		99.97	99.976	99.736	99.988	99.2	96.265
2130	99.97	139.976	179.724	219.988	259.2	296.265		99.97	99.976	99.724	99.988	99.2	96.265
2129	99.97	139.976	179.724	219.988	259.2	296.265		99.97	99.976	99.724	99.988	99.2	96.265
2128	99.97	139.976	179.712	219.988	259.2	296.265		99.97	99.976	99.712	99.988	99.2	96.265
2127	99.97	139.964	179.712	219.988	259.2	296.265		99.97	99.964	99.712	99.988	99.2	96.265
2126	99.97	139.964	179.7	219.988	259.2	296.265		99.97	99.964	99.7	99.988	99.2	96.265
2125	99.97	139.964	179.7	219.988	259.2	296.265		99.97	99.964	99.7	99.988	99.2	96.265
2124	99.97	139.964	179.688	219.988	259.2	296.22		99.97	99.964	99.688	99.988	99.2	96.22
2123	99.97	139.952	179.688	219.988	259.2	296.22		99.97	99.952	99.688	99.988	99.2	96.22
2122	99.97	139.952	179.676	219.988	259.2	296.22		99.97	99.952	99.676	99.988	99.2	96.22
2121	99.97	139.952	179.676	219.988	259.18	296.22		99.97	99.952	99.676	99.988	99.18	96.22
2120	99.97	139.94	179.676	219.988	259.18	296.22		99.97	99.94	99.676	99.988	99.18	96.22
2119	99.97	139.94	179.676	219.988	259.18	296.22		99.97	99.94	99.676	99.988	99.18	96.22
2118	99.97	139.94	179.676	219.988	259.18	296.22		99.97	99.94	99.676	99.988	99.18	96.22
2117	99.97	139.94	179.664	219.988	259.18	296.22		99.97	99.94	99.664	99.988	99.18	96.22
2116	99.97	139.928	179.664	219.988	259.18	296.22		99.97	99.928	99.664	99.988	99.18	96.22
2115	99.97	139.928	179.664	219.988	259.18	296.22		99.97	99.928	99.664	99.988	99.18	96.22
2114	99.97	139.928	179.664	219.988	259.18	296.22		99.97	99.928	99.664	99.988	99.18	96.22
2113	99.97	139.928	179.664	219.988	259.18	296.22		99.97	99.928	99.664	99.988	99.18	96.22
2112	99.97	139.928	179.652	219.988	259.18	296.175		99.97	99.928	99.652	99.988	99.18	96.175
2111	99.97	139.916	179.652	219.988	259.18	296.175		99.97	99.916	99.652	99.988	99.18	96.175
2110	99.97	139.916	179.652	219.988	259.18	296.175		99.97	99.916	99.652	99.988	99.18	96.175
2109	99.97	139.916	179.64	219.988	259.18	296.175		99.97	99.916	99.64	99.988	99.18	96.175
2108	99.97	139.916	179.64	219.988	259.18	296.175		99.97	99.916	99.64	99.988	99.18	96.175
2107	99.97	139.904	179.64	219.988	259.18	296.175		99.97	99.904	99.64	99.988	99.18	96.175
2106	99.97	139.904	179.628	219.988	259.18	296.175		99.97	99.904	99.628	99.988	99.18	96.175
2105	99.97	139.904	179.628	219.988	259.18	296.175		99.97	99.904	99.628	99.988	99.18	96.175
2104	99.98	139.904	179.628	219.988	259.18	296.175		99.98	99.904	99.628	99.988	99.18	96.175
2103	99.98	139.892	179.628	219.988	259.18	296.175		99.98	99.892	99.628	99.988	99.18	96.175
2102	99.97	139.892	179.616	219.988	259.18	296.175		99.97	99.892	99.616	99.988	99.18	96.175
2101	99.97	139.892	179.616	219.988	259.18	296.175		99.97	99.892	99.616	99.988	99.18	96.175
2100	99.98	139.892	179.616	219.988	259.18	296.175		99.98	99.892	99.616	99.988	99.18	96.175
2099	99.98	139.892	179.616	219.988	259.18	296.13		99.98	99.892	99.616	99.988	99.18	96.13
2098	99.98	139.88	179.604	219.988	259.16	296.13		99.98	99.88	99.604	99.988	99.16	96.13
2097	99.98	139.88	179.604	219.988	259.16	296.13		99.98	99.88	99.604	99.988	99.16	96.13
2096	99.98	139.88	179.604	219.988	259.16	296.13		99.98	99.88	99.604	99.988	99.16	96.13
2095	99.98	139.88	179.592	219.988	259.16	296.13		99.98	99.88	99.592	99.988	99.16	96.13
2094	99.99	139.868	179.592	219.988	259.16	296.13		99.99	99.868	99.592	99.988	99.16	96.13
2093	99.99	139.868	179.592	219.988	259.16	296.13		99.99	99.868	99.592	99.988	99.16	96.13
2092	99.99	139.868	179.592	219.988	259.16	296.13		99.99	99.868	99.592	99.988	99.16	96.13
2091	99.98	139.868	179.58	219.988	259.16	296.13		99.98	99.868	99.58	99.988	99.16	96.13
2090	99.98	139.856	179.58	219.988	259.16	296.13		99.98	99.856	99.58	99.988	99.16	96.13
2089	99.98	139.856	179.58	219.988	259.16	296.13		99.98	99.856	99.58	99.988	99.16	96.13
2088	99.99	139.856	179.58	219.988	259.16	296.13		99.99	99.856	99.58	99.988	99.16	96.13
2087	100	139.856	179.58	219.988	259.16	296.13		100	99.856	99.58	99.988	99.16	96.13
2086	100	139.856	179.58	219.988	259.16	296.13		100	99.856	99.58	99.988	99.16	96.13
2085	100	139.856	179.58	219.988	259.16	296.13		100	99.856	99.58	99.988	99.16	96.13
2084	100.01	139.856	179.568	219.988	259.16	296.13		100.01	99.856	99.568	99.988	99.16	96.13
2083	100.01	139.844	179.568	219.988	259.18	296.13		100.01	99.844	99.568	99.988	99.18	96.13
2082	100.01	139.844	179.568	219.976	259.18	296.13		100.01	99.844	99.568	99.976	99.18	96.13
2081	100.01	139.844	179.568	219.976	259.16	296.13		100.01	99.844	99.568	99.976	99.16	96.13
2080	100.01	139.844	179.568	219.976	259.16	296.13		100.01	99.844	99.568	99.976	99.16	96.13
2079	100.02	139.844	179.556	219.976	259.16	296.13		100.02	99.844	99.556	99.976	99.16	96.13
2078	100.02	139.832	179.556	219.976	259.16	296.13		100.02	99.832	99.556	99.976	99.16	96.13
2077	100.03	139.832	179.556	219.976	259.16	296.13		100.03	99.832	99.556	99.976	99.16	96.13
2076	100.03	139.832	179.556	219.988	259.18	296.13		100.03	99.832	99.556	99.988	99.18	96.13
2075	100.03	139.832	179.556	219.988	259.18	296.13		100.03	99.832	99.556	99.988	99.18	96.13
2074	100.03	139.832	179.556	219.988	259.18	296.13		100.03	99.832	99.556	99.988	99.18	96.13
2073	100.03	139.832	179.556	219.988	259.18	296.13		100.03	99.832	99.556	99.988	99.18	96.13
2072	100.04	139.82	179.556	219.988	259.18	296.13		100.04	99.82	99.556	99.988	99.18	96.13
2071	100.04	139.82	179.544	219.976	259.18	296.13		100.04	99.82	99.544	99.976	99.18	96.13
2070	100.04	139.82	179.544	219.976	259.18	296.13		100.04	99.82	99.544	99.976	99.18	96.13
2069	100.04	139.82	179.544	219.976	259.18	296.13		100.04	99.82	99.544	99.976	99.18	96.13
2068	100.04	139.82	179.544	219.976	259.18	296.13		100.04	99.82	99.544	99.976	99.18	96.13
2067	100.04	139.808	179.532	219.976	259.16	296.13		100.04	99.808	99.532	99.976	99.16	96.13
2066	100.04	139.808	179.532	219.976	259.16	296.13		100.04	99.808	99.532	99.976	99.16	96.13
2065	100.04	139.796	179.532	219.976	259.16	296.13		100.04	99.796	99.532	99.976	99.16	96.13
2064	100.04	139.796	179.532	219.976	259.16	296.13		100.04	99.796	99.532	99.976	99.16	96.13
2063	100.05	139.808	179.532	219.976	259.18	296.13		100.05	99.808	99.532	99.976	99.18	96.13
2062	100.06	139.808	179.532	219.976	259.18	296.13		100.06	99.808	99.532	99.976	99.18	96.13
2061	100.06	139.808	179.532	219.976	259.18	296.13		100.06	99.808	99.532	99.976	99.18	96.13
2060	100.07	139.808	179.532	219.976	259.2	296.13		100.07	99.808	99.532	99.976	99.2	96.13
2059	100.07	139.808	179.52	219.976	259.2	296.13		100.07	99.808	99.52	99.976	99.2	96.13
2058	100.07	139.808	179.52	219.976	259.2	296.13		100.07	99.808	99.52	99.976	99.2	96.13
2057	100.07	139.808	179.52	219.976	259.2	296.13		100.07	99.808	99.52	99.976	99.2	96.13
2056	100.08	139.808	179.52	219.976	259.2	296.175		100.08	99.808	99.52	99.976	99.2	96.175
2055	100.08	139.796	179.52	219.976	259.2	296.175		100.08	99.796	99.52	99.976	99.2	96.175
2054	100.08	139.796	179.52	219.976	259.2	296.175		100.08	99.796	99.52	99.976	99.2	96.175
2053	100.08	139.796	179.52	219.976	259.22	296.175		100.08	99.796	99.52	99.976	99.22	96.175
2052	100.08	139.796	179.52	219.988	259.22	296.175		100.08	99.796	99.52	99.988	99.22	96.175
2051	100.08	139.796	179.52	219.988	259.22	296.175		100.08	99.796	99.52	99.988	99.22	96.175
2050	100.09	139.796	179.52	219.976	259.22	296.175		100.09	99.796	99.52	99.976	99.22	96.175
2049	100.09	139.796	179.52	219.976	259.22	296.175		100.09	99.796	99.52	99.976	99.22	96.175
2048	100.08	139.796	179.52	219.976	259.22	296.175		100.08	99.796	99.52	99.976	99.22	96.175
2047	100.08	139.784	179.52	219.976	259.22	296.22		100.08	99.784	99.52	99.976	99.22	96.22
2046	100.08	139.784	179.52	219.976	259.22	296.22		100.08	99.784	99.52	99.976	99.22	96.22
2045	100.08	139.784	179.508	219.976	259.22	296.22		100.08	99.784	99.508	99.976	99.22	96.22
2044	100.08	139.772	179.508	219.976	259.22	296.22		100.08	99.772	99.508	99.976	99.22	96.22
2043	100.07	139.772	179.508	219.976	259.22	296.22		100.07	99.772	99.508	99.976	99.22	96.22
2042	100.06	139.76	179.508	219.976	259.22	296.22		100.06	99.76	99.508	99.976	99.22	96.22
2041	100.06	139.76	179.508	219.976	259.22	296.22		100.06	99.76	99.508	99.976	99.22	96.22
2040	100.06	139.76	179.508	219.988	259.22	296.22		100.06	99.76	99.508	99.988	99.22	96.22
2039	100.07	139.772	179.508	219.988	259.24	296.265		100.07	99.772	99.508	99.988	99.24	96.265
2038	100.08	139.772	179.52	219.988	259.24	296.265		100.08	99.772	99.52	99.988	99.24	96.265
2037	100.08	139.784	179.52	219.988	259.26	296.265		100.08	99.784	99.52	99.988	99.26	96.265
2036	100.08	139.784	179.508	219.988	259.26	296.265		100.08	99.784	99.508	99.988	99.26	96.265
2035	100.08	139.784	179.508	219.988	259.26	296.265		100.08	99.784	99.508	99.988	99.26	96.265
2034	100.08	139.784	179.508	219.988	259.26	296.265		100.08	99.784	99.508	99.988	99.26	96.265
2033	100.08	139.784	179.508	219.988	259.26	296.265		100.08	99.784	99.508	99.988	99.26	96.265
2032	100.08	139.784	179.508	219.988	259.28	296.265		100.08	99.784	99.508	99.988	99.28	96.265
2031	100.07	139.784	179.508	219.988	259.28	296.31		100.07	99.784	99.508	99.988	99.28	96.31
2030	100.07	139.784	179.508	219.988	259.28	296.31		100.07	99.784	99.508	99.988	99.28	96.31
2029	100.07	139.772	179.508	219.988	259.28	296.31		100.07	99.772	99.508	99.988	99.28	96.31
2028	100.07	139.772	179.508	219.988	259.28	296.31		100.07	99.772	99.508	99.988	99.28	96.31
2027	100.07	139.772	179.52	219.988	259.28	296.31		100.07	99.772	99.52	99.988	99.28	96.31
2026	100.06	139.772	179.52	219.988	259.28	296.31		100.06	99.772	99.52	99.988	99.28	96.31
2025	100.05	139.772	179.52	219.988	259.3	296.31		100.05	99.772	99.52	99.988	99.3	96.31
2024	100.05	139.772	179.508	219.988	259.3	296.31		100.05	99.772	99.508	99.988	99.3	96.31
2023	100.05	139.76	179.508	219.988	259.3	296.355		100.05	99.76	99.508	99.988	99.3	96.355
2022	100.05	139.76	179.508	219.988	259.3	296.355		100.05	99.76	99.508	99.988	99.3	96.355
2021	100.04	139.748	179.508	219.988	259.3	296.355		100.04	99.748	99.508	99.988	99.3	96.355
2020	100.03	139.748	179.508	219.988	259.3	296.355		100.03	99.748	99.508	99.988	99.3	96.355
2019	100.02	139.736	179.508	219.988	259.28	296.355		100.02	99.736	99.508	99.988	99.28	96.355
2018	100.01	139.736	179.508	219.988	259.3	296.355		100.01	99.736	99.508	99.988	99.3	96.355
2017	100.01	139.736	179.508	219.988	259.3	296.355		100.01	99.736	99.508	99.988	99.3	96.355
2016	100.02	139.748	179.508	219.988	259.32	296.355		100.02	99.748	99.508	99.988	99.32	96.355
2015	100.03	139.76	179.508	219.988	259.34	296.355		100.03	99.76	99.508	99.988	99.34	96.355
2014	100.03	139.772	179.508	219.988	259.34	296.355		100.03	99.772	99.508	99.988	99.34	96.355
2013	100.04	139.772	179.508	219.988	259.34	296.4		100.04	99.772	99.508	99.988	99.34	96.4
2012	100.04	139.772	179.508	219.988	259.36	296.4		100.04	99.772	99.508	99.988	99.36	96.4
2011	100.04	139.772	179.508	219.988	259.36	296.4		100.04	99.772	99.508	99.988	99.36	96.4
2010	100.03	139.772	179.508	219.988	259.36	296.4		100.03	99.772	99.508	99.988	99.36	96.4
2009	100.02	139.772	179.508	219.988	259.36	296.4		100.02	99.772	99.508	99.988	99.36	96.4
2008	100.02	139.772	179.52	219.988	259.38	296.4		100.02	99.772	99.52	99.988	99.38	96.4
2007	100.02	139.772	179.52	219.988	259.38	296.4		100.02	99.772	99.52	99.988	99.38	96.4
2006	100.03	139.772	179.52	219.988	259.38	296.4		100.03	99.772	99.52	99.988	99.38	96.4
2005	100.02	139.772	179.52	219.988	259.4	296.4		100.02	99.772	99.52	99.988	99.4	96.4
2004	100.02	139.784	179.52	219.988	259.4	296.4		100.02	99.784	99.52	99.988	99.4	96.4
2003	100.02	139.784	179.52	219.988	259.4	296.4		100.02	99.784	99.52	99.988	99.4	96.4
2002	100.02	139.784	179.52	219.988	259.42	296.445		100.02	99.784	99.52	99.988	99.42	96.445
[truncated: 1,602 more rows]
