# Supplementary material for: Preparation of stable colloidal dispersion of surface modified Fe3O4 nanoparticles for magnetic heating applications
Source: Sci Rep. 2024 Jan 14;14:1296. doi: 10.1038/s41598-024-51801-5 (PMC10788351; doi:10.1038/s41598-024-51801-5)
Supplement: Supplementary file 2 — Supplementary Figure 4. [file 41598_2024_51801_MOESM2_ESM.xlsx]

## Sheet: VSM
Fe3O4@ascorbic acid			Fe3O4@citric acid			Fe3O4			Fe3O4@SiO2			Fe3O4@PVA			Fe3O4@PEG
0	-3.06246		0	-3.92175		0	-5.60879		0	-4.11707		0	-1.18809		0	-8.02121		0	-6.17016
50	3.09007		50	1.30572		10	-4.4007		10	-3.31627		50	11.5999		50	-3.34023		50	-2.56941
100	9.45135		100	7.08513		20	-3.16479		20	-2.48841		100	19.1193		100	2.03217		100	1.56321
150	15.1569		150	12.5261		30	-1.95458		30	-1.63234		150	25.4008		150	7.81963		150	6.0151
200	20.1816		200	17.4919		40	-0.61748		40	-0.75894		200	29.7667		200	13.5571		200	10.4285
250	24.4911		250	21.8462		50	0.77425		50	0.09405		250	32.9977		250	18.6305		250	14.3312
300	28.1042		300	25.5607		60	2.07751		60	1.00874		300	35.6713		300	23.0406		300	17.7235
350	31.1762		350	28.6969		70	3.38617		70	1.87031		350	37.937		350	26.6677		350	20.5136
400	33.8047		400	31.3138		80	4.72874		80	2.80369		400	39.8523		400	29.5627		400	22.7405
450	36.0722		450	33.5882		90	6.16315		90	3.73291		450	41.3409		450	32.0436		450	24.6489
500	37.9973		500	35.4242		100	7.43104		100	4.63727		500	42.7553		500	34.0905		500	26.2235
600	41.1492		600	38.4455		200	20.0887		200	13.1756		600	45.1187		600	37.2713		600	28.6702
700	43.7441		700	40.8225		300	30.411		300	19.7896		700	46.9355		700	39.6957		700	30.5351
800	45.8437		800	42.7208		400	37.8169		400	24.2618		800	48.3757		800	41.6292		800	32.0224
900	47.5419		900	44.3433		500	43.019		500	27.3875		900	49.5303		900	43.2098		900	33.2383
1000	49.0434		1000	45.6715		600	46.805		600	29.6437		1000	50.5527		1000	44.5255		1000	34.2504
1100	50.3066		1100	46.852		700	49.7082		700	31.3907		1100	51.4213		1100	45.6206		1100	35.0928
1200	51.3764		1200	47.9147		800	52.0295		800	32.8443		1200	52.1672		1200	46.5745		1200	35.8265
1300	52.4263		1300	48.8451		900	53.9735		900	33.9961		1300	52.8103		1300	47.4154		1300	36.4734
1400	53.2889		1400	49.6761		1000	55.5573		1000	34.9788		1400	53.3842		1400	48.1411		1400	37.0316
1500	54.081		1500	50.4314		1100	56.9209		1100	35.8017		1500	53.899		1500	48.7901		1500	37.5309
1600	54.733		1600	51.1057		1200	58.1429		1200	36.4761		1600	54.3561		1600	49.3607		1600	37.9698
1700	55.4312		1700	51.6842		1300	59.1773		1300	37.1206		1700	54.7095		1700	49.8842		1700	38.3725
1800	56.0127		1800	52.3082		1400	60.0244		1400	37.6537		1800	55.1362		1800	50.3473		1800	38.7287
1900	56.4756		1900	52.8349		1500	60.8386		1500	38.1337		1900	55.4601		1900	50.7716		1900	39.0551
2000	57.0312		2000	53.3197		1600	61.5802		1600	38.5299		2000	55.7819		2000	51.161		2000	39.3546
2500	59.0656		2500	55.1707		1700	62.187		1700	38.9068		2500	57.0811		2500	52.6905		2500	40.5311
3000	60.7081		3000	56.6379		1800	62.8316		1800	39.2635		3000	58.0501		3000	53.8291		3000	41.407
3500	61.9795		3500	57.7826		1900	63.4247		1900	39.5485		3500	58.8055		3500	54.696		3500	42.0739
4000	63.0742		4000	58.6553		2000	63.9149		2000	39.8435		4000	59.4247		4000	55.3667		4000	42.5898
4500	63.9545		4500	59.4158		2500	65.9475		2500	41.0147		4500	59.9393		4500	55.9226		4500	43.0174
5000	64.7252		5000	60.1208		3000	67.3606		3000	41.8796		5000	60.3587		5000	56.4095		5000	43.392
5500	65.3414		5500	60.6693		3500	68.3982		3500	42.5185		5500	60.7249		5500	56.7888		5500	43.6837
6000	65.9853		6000	61.2158		4000	69.5363		4000	43.0424		6000	61.0562		6000	57.1533		6000	43.9641
6500	66.4467		6500	61.6174		4500	70.3364		4500	43.4344		6500	61.3344		6500	57.4696		6500	44.2074
7000	66.974		7000	62.0216		5000	71.0138		5000	43.8385		7000	61.5853		7000	57.7456		7000	44.4197
7500	67.3623		7500	62.4348		5500	71.5251		5500	44.1494		7500	61.8266		7500	58.0018		7500	44.6168
8000	67.8049		8000	62.7052		6000	72.0574		6000	44.4148		8000	62.0395		8000	58.1991		8000	44.7685
8500	68.0811		8500	63.0086		6500	72.4292		6500	44.6424		8500	62.2141		8500	58.4193		8500	44.938
9000	68.4031		9000	63.3235		7000	72.8395		7000	44.7956		9000	62.3836		9000	58.5949		9000	45.073
9500	68.7518		9500	63.5336		7500	73.2025		7500	45.0316		9500	62.54		9500	58.732		9500	45.1785
10000	69.1006		10000	63.7437		8000	73.4908		8000	45.1833		10000	62.6964		10000	58.8692		10000	45.284
9500	68.697		9500	63.5485		8500	73.7631		8500	45.3224		9500	62.5418		9500	58.7441		9500	45.1878
9000	68.4477		9000	63.3174		9000	73.9868		9000	45.4351		9000	62.386		9000	58.5904		9000	45.0695
8500	68.2197		8500	63.1285		9500	74.2024		9500	45.5532		8500	62.2324		8500	58.4173		8500	44.9363
8000	67.8573		8000	62.8182		10000	74.3455		10000	45.6088		8000	62.0612		8000	58.224		8000	44.7877
7500	67.4936		7500	62.5103		10500	74.5837		10500	45.7272		7500	61.8575		7500	57.9898		7500	44.6076
7000	67.1351		7000	62.1702		11000	74.7092		11000	45.7958		7000	61.6453		7000	57.7462		7000	44.4202
6500	66.7762		6500	61.7449		11500	74.833		11500	45.862		6500	61.3966		6500	57.5075		6500	44.2365
6000	66.2091		6000	61.3594		12000	74.9734		12000	45.9419		6000	61.1339		6000	57.1969		6000	43.9976
5500	65.6717		5500	60.7912		12500	75.1001		12500	46.017		5500	60.8162		5500	56.8456		5500	43.7274
5000	65.0481		5000	60.2682		13000	75.2638		13000	46.0808		5000	60.455		5000	56.4384		5000	43.4141
4500	64.3496		4500	59.6127		13500	75.3782		13500	46.2127		4500	60.0284		4500	55.9909		4500	43.0699
4000	63.5092		4000	58.8067		14000	75.3046		14000	46.159		4000	59.5425		4000	55.4241		4000	42.6339
3500	62.5017		3500	57.9596		14500	75.3124		14500	46.2139		3500	58.9268		3500	54.7592		3500	42.1225
3000	61.3271		3000	56.7929		15000	75.3201		15000	46.2688		3000	58.2246		3000	53.9147		3000	41.4728
2500	59.7659		2500	55.5034		14500	75.2061		14500	46.0804		2500	57.2648		2500	52.8227		2500	40.6328
2000	57.687		2000	53.6099		14000	75.0525		14000	46.0072		2000	55.9845		2000	51.267		2000	39.4361
1900	57.1591		1900	53.0981		13500	75.3335		13500	46.136		1900	55.6613		1900	50.8779		1900	39.1369
1800	56.6147		1800	52.609		13000	75.3454		13000	46.1007		1800	55.3058		1800	50.4571		1800	38.8132
1700	55.9689		1700	52.0384		12500	75.0301		12500	45.9343		1700	54.9496		1700	49.9955		1700	38.4581
1600	55.3508		1600	51.483		12000	74.9142		12000	45.8736		1600	54.5437		1600	49.4929		1600	38.0714
1500	54.5739		1500	50.8544		11500	74.8289		11500	45.8258		1500	54.0958		1500	48.9263		1500	37.6356
1400	53.8112		1400	50.1161		11000	74.6984		11000	45.7577		1400	53.5958		1400	48.2932		1400	37.1486
1300	52.895		1300	49.3425		10500	74.5117		10500	45.6514		1300	53.0344		1300	47.6495		1300	36.6534
1200	51.9451		1200	48.4668		10000	74.3207		10000	45.5698		1200	52.4368		1200	46.7935		1200	35.995
1100	50.818		1100	47.4447		9500	74.1282		9500	45.4575		1100	51.7046		1100	45.8771		1100	35.2901
1000	49.576		1000	46.3466		9000	73.921		9000	45.3173		1000	50.876		1000	44.8043		1000	34.4648
900	48.0959		900	45.0334		8500	73.6864		8500	45.1869		900	49.906		900	43.5601		900	33.5078
800	46.4085		800	43.4688		8000	73.3913		8000	45.0383		800	48.7627		800	42.0988		800	32.3837
700	44.3828		700	41.6806		7500	73.0688		7500	44.813		700	47.406		700	40.3074		700	31.0057
600	41.9922		600	39.506		7000	72.7961		7000	44.6715		600	45.6465		600	38.2584		600	29.4296
500	38.9898		500	36.7484		6500	72.401		6500	44.4915		500	43.4025		500	35.711		500	27.47
450	37.1814		450	35.1675		6000	72.0072		6000	44.2518		450	42.0939		450	34.2154		450	26.3195
400	35.2082		400	33.3441		5500	71.5229		5500	43.984		400	40.475		400	32.5676		400	25.052
350	32.883		350	31.2674		5000	70.9798		5000	43.692		350	38.5796		350	30.6901		350	23.6078
300	30.3221		300	28.9303		4500	70.3424		4500	43.3253		300	36.4502		300	28.5509		300	21.9622
250	27.3521		250	26.1817		4000	69.5457		4000	42.9041		250	33.7179		250	26.2471		250	20.19
200	23.8133		200	23.0363		3500	68.6172		3500	42.3877		200	30.8505		200	23.5764		200	18.1357
150	19.7925		150	19.3578		3000	67.4683		3000	41.7014		150	27.1597		150	20.5365		150	15.7973
100	15.0031		100	15.078		2500	66.0362		2500	40.9425		100	21.8669		100	17.0936		100	13.1489
50	9.42614		50	10.2573		2000	63.9358		2000	39.7447		50	14.6436		50	13.1547		50	10.119
0	3.04905		0	4.7228		1900	63.4628		1900	39.4472		0	1.03587		0	8.62354		0	6.63349
-50	-3.50437		-50	-0.9918		1800	62.8605		1800	39.1503		-50	-9.8672		-50	3.72005		-50	2.86158
-100	-9.94754		-100	-6.85411		1700	62.2471		1700	38.8158		-100	-17.1863		-100	-1.74481		-100	-1.34216
-150	-15.6017		-150	-12.2915		1600	61.5933		1600	38.3966		-150	-23.3706		-150	-7.54546		-150	-5.8042
-200	-20.5847		-200	-17.2999		1500	60.8837		1500	37.9677		-200	-27.8442		-200	-13.2972		-200	-10.2286
-250	-24.8356		-250	-21.6616		1400	60.0613		1400	37.4697		-250	-31.1698		-250	-18.3679		-250	-14.1292
-300	-28.4456		-300	-25.4181		1300	59.2224		1300	36.9721		-300	-33.4795		-300	-22.7664		-300	-17.5126
-350	-31.568		-350	-28.5223		1200	58.2242		1200	36.3766		-350	-35.8924		-350	-26.3812		-350	-20.2932
-400	-34.2113		-400	-31.1797		1100	57.0733		1100	35.6751		-400	-37.7624		-400	-29.2769		-400	-22.5207
-450	-36.4805		-450	-33.4326		1000	55.753		1000	34.879		-450	-39.252		-450	-31.7264		-450	-24.4049
-600	-41.6298		-600	-38.367		900	54.1778		900	33.9206		-600	-42.8087		-600	-36.9813		-600	-28.4472
-700	-44.2023		-700	-40.7052		800	52.3494		800	32.7975		-700	-44.5324		-700	-39.4022		-700	-30.3094
-800	-46.2627		-800	-42.6578		700	50.1246		700	31.458		-800	-46.0268		-800	-41.3449		-800	-31.8038
-900	-48.0437		-900	-44.294		600	47.4105		600	29.8107		-900	-47.2169		-900	-42.9083		-900	-33.0064
-1000	-49.5141		-1000	-45.6081		500	44.0458		500	27.7485		-1000	-48.2229		-1000	-44.1885		-1000	-33.9912
-1100	-50.8293		-1100	-46.7777		400	39.8471		400	25.1748		-1100	-49.0516		-1100	-45.3004		-1100	-34.8464
-1200	-51.9169		-1200	-47.8434		300	34.2733		300	21.8764		-1200	-49.8415		-1200	-46.2463		-1200	-35.574
-1300	-52.9093		-1300	-48.7137		200	27.1521		200	17.6462		-1300	-50.4243		-1300	-47.0706		-1300	-36.2081
-1400	-53.7768		-1400	-49.4975		100	17.4674		100	11.8306		-1400	-50.9678		-1400	-47.7984		-1400	-36.768
-1500	-54.6204		-1500	-50.2851		90	16.3366		90	11.1444		-1500	-51.4645		-1500	-48.4401		-1500	-37.2616
-1600	-55.3046		-1600	-50.8953		80	15.2764		80	10.4562		-1600	-51.8882		-1600	-49.0042		-1600	-37.6956
-1700	-55.9672		-1700	-51.4774		70	14.0559		70	9.76312		-1700	-52.2862		-1700	-49.5306		-1700	-38.1005
-1800	-56.6324		-1800	-52.0257		60	12.9092		60	8.98524		-1800	-52.6725		-1800	-49.9949		-1800	-38.4576
-1900	-57.1562		-1900	-52.5958		50	11.7684		50	8.25612		-1900	-53.0215		-1900	-50.4124		-1900	-38.7788
-2000	-57.6607		-2000	-53.0008		40	10.5831		40	7.51773		-2000	-53.3318		-2000	-50.8033		-2000	-39.0794
-2500	-59.7661		-2500	-54.8833		30	9.36683		30	6.71707		-2500	-54.6013		-2500	-52.3381		-2500	-40.2601
-3000	-61.3205		-3000	-56.3024		20	8.152		20	5.91673		-3000	-55.5966		-3000	-53.4973		-3000	-41.1517
-3500	-62.643		-3500	-57.4222		10	6.94534		10	5.11786		-3500	-56.2879		-3500	-54.3535		-3500	-41.8104
-4000	-63.6221		-4000	-58.3874		0	5.73867		0	4.31898		-4000	-56.8845		-4000	-55.0352		-4000	-42.3348
-4500	-64.4835		-4500	-59.118		0	5.6001		0	4.18428		-4500	-57.3725		-4500	-55.5796		-4500	-42.7536
-5000	-65.2326		-5000	-59.7563		-10	4.48049		-10	3.42857		-5000	-57.7924		-5000	-56.0612		-5000	-43.124
-5500	-65.8612		-5500	-60.3405		-20	3.35527		-20	2.6658		-5500	-58.1633		-5500	-56.473		-5500	-43.4408
-6000	-66.4838		-6000	-60.814		-30	2.05495		-30	1.82319		-6000	-58.4491		-6000	-56.8196		-6000	-43.7074
-6500	-66.9396		-6500	-61.246		-40	0.72975		-40	0.97792		-6500	-58.7168		-6500	-57.1094		-6500	-43.9303
-7000	-67.3926		-7000	-61.5825		-50	-0.59451		-50	0.13009		-7000	-58.9876		-7000	-57.3809		-7000	-44.1392
-7500	-67.8128		-7500	-61.9462		-60	-1.94896		-60	-0.79442		-7500	-59.2108		-7500	-57.6255		-7500	-44.3273
-8000	-68.1744		-8000	-62.1919		-70	-3.26314		-70	-1.65814		-8000	-59.4024		-8000	-57.8294		-8000	-44.4841
-8500	-68.5075		-8500	-62.4292		-80	-4.64482		-80	-2.61134		-8500	-59.5809		-8500	-58.0336		-8500	-44.6412
-9000	-68.8139		-9000	-62.7317		-90	-5.9288		-90	-3.49388		-9000	-59.7251		-9000	-58.206		-9000	-44.7738
-9500	-69.0834		-9500	-62.8721		-200	-19.9428		-200	-12.844		-9500	-59.8698		-9500	-58.3702		-9500	-44.9002
-10000	-69.3529		-10000	-63.0125		-300	-30.3625		-300	-19.4148		-10000	-60.0144		-10000	-58.5344		-10000	-45.0265
-9500	-68.9847		-9500	-62.8837		-400	-37.7095		-400	-23.842		-9500	-59.8716		-9500	-58.3722		-9500	-44.9017
-9000	-68.7421		-9000	-62.5919		-500	-42.815		-500	-26.9232		-9000	-59.7103		-9000	-58.2142		-9000	-44.7802
-8500	-68.3561		-8500	-62.3562		-600	-46.5104		-600	-29.1701		-8500	-59.5384		-8500	-58.0177		-8500	-44.629
-8000	-68.0452		-8000	-62.0322		-700	-49.3716		-700	-30.92		-8000	-59.3564		-8000	-57.8199		-8000	-44.4768
-7500	-67.6003		-7500	-61.7409		-800	-51.6901		-800	-32.3224		-7500	-59.1367		-7500	-57.5826		-7500	-44.2943
-7000	-67.2324		-7000	-61.3464		-900	-53.5876		-900	-33.4569		-7000	-58.9139		-7000	-57.3474		-7000	-44.1134
-6500	-66.6961		-6500	-60.954		-1000	-55.1886		-1000	-34.4069		-6500	-58.6678		-6500	-57.0927		-6500	-43.9174
-6000	-66.2425		-6000	-60.5252		-1100	-56.5302		-1100	-35.2118		-6000	-58.3932		-6000	-56.7939		-6000	-43.6876
-5500	-65.6102		-5500	-59.9495		-1200	-57.675		-1200	-35.8838		-5500	-58.0646		-5500	-56.4426		-5500	-43.4174
-5000	-65.0112		-5000	-59.4208		-1300	-58.7258		-1300	-36.4858		-5000	-57.6932		-5000	-56.0298		-5000	-43.0999
-4500	-64.2447		-4500	-58.7091		-1400	-59.5407		-1400	-37.0225		-4500	-57.265		-4500	-55.5641		-4500	-42.7416
-4000	-63.4019		-4000	-57.9889		-1500	-60.3363		-1500	-37.496		-4000	-56.7728		-4000	-55.0035		-4000	-42.3104
-3500	-62.4034		-3500	-57.0765		-1600	-61.1028		-1600	-37.9216		-3500	-56.1618		-3500	-54.3133		-3500	-41.7794
-3000	-61.0588		-3000	-55.9238		-1700	-61.7673		-1700	-38.3146		-3000	-55.4304		-3000	-53.4646		-3000	-41.1266
-2500	-59.5665		-2500	-54.5842		-1800	-62.3416		-1800	-38.6651		-2500	-54.5063		-2500	-52.3483		-2500	-40.268
-2000	-57.4103		-2000	-52.6931		-1900	-62.9175		-1900	-38.9431		-2000	-53.221		-2000	-50.8067		-2000	-39.0821
-1900	-56.9227		-1900	-52.1481		-2000	-63.293		-2000	-39.2618		-1900	-52.9051		-1900	-50.4036		-1900	-38.772
-1800	-56.3483		-1800	-51.6881		-2500	-65.3653		-2500	-40.3956		-1800	-52.5644		-1800	-49.9795		-1800	-38.4458
-1700	-55.6887		-1700	-51.1712		-3000	-66.9353		-3000	-41.2593		-1700	-52.1934		-1700	-49.518		-1700	-38.0908
-1600	-55.0409		-1600	-50.5793		-3500	-68.1051		-3500	-41.9046		-1600	-51.7725		-1600	-48.9921		-1600	-37.6862
-1500	-54.2764		-1500	-49.8849		-4000	-69.013		-4000	-42.3942		-1500	-51.3039		-1500	-48.4253		-1500	-37.2502
-1400	-53.5378		-1400	-49.212		-4500	-69.7736		-4500	-42.8876		-1400	-50.8145		-1400	-47.7905		-1400	-36.7619
-1300	-52.658		-1300	-48.41		-5000	-70.441		-5000	-43.2293		-1300	-50.269		-1300	-47.0918		-1300	-36.2244
-1200	-51.6778		-1200	-47.5365		-5500	-71.0644		-5500	-43.5266		-1200	-49.6382		-1200	-46.2932		-1200	-35.6101
-1100	-50.5631		-1100	-46.539		-6000	-71.5		-6000	-43.8004		-1100	-48.9148		-1100	-45.3598		-1100	-34.8922
-1000	-49.3319		-1000	-45.405		-6500	-72.025		-6500	-44.0221		-1000	-48.0747		-1000	-44.2938		-1000	-34.0722
-900	-47.8788		-900	-44.1704		-7000	-72.4771		-7000	-44.2173		-900	-47.0889		-900	-43.0704		-900	-33.1311
-800	-46.1777		-800	-42.6855		-7500	-72.8869		-7500	-44.4119		-800	-45.9215		-800	-41.5957		-800	-31.9967
-700	-44.1827		-700	-40.8435		-8000	-73.2378		-8000	-44.5681		-700	-44.4836		-700	-39.8472		-700	-30.6517
-600	-41.8002		-600	-38.7306		-8500	-73.5644		-8500	-44.7098		-600	-42.7889		-600	-37.7468		-600	-29.036
-500	-38.8789		-500	-36.0412		-9000	-73.8517		-9000	-44.8484		-500	-40.5675		-500	-35.1894		-500	-27.0688
-450	-37.133		-450	-34.4478		-9500	-74.1331		-9500	-44.972		-450	-39.1437		-450	-33.6894		-450	-25.9149
-400	-35.1703		-400	-32.6536		-10000	-74.3516		-10000	-45.0796		-400	-37.5483		-400	-32.0138		-400	-24.626
-350	-32.8805		-350	-30.5506		-10500	-74.5617		-10500	-45.165		-350	-36.1018		-350	-30.1517		-350	-23.1936
-300	-30.335		-300	-28.217		-11000	-74.8013		-11000	-45.2516		-300	-33.8685		-300	-28.0293		-300	-21.561
-250	-27.3655		-250	-25.4615		-11500	-74.9771		-11500	-45.3417		-250	-31.2633		-250	-25.7082		-250	-19.7756
-200	-23.8322		-200	-22.2769		-12000	-75.1387		-12000	-45.4927		-200	-28.3839		-200	-23.026		-200	-17.7123
-150	-19.7949		-150	-18.6396		-12500	-75.2868		-12500	-45.5823		-150	-24.6955		-150	-19.9942		-150	-15.3802
-100	-14.9352		-100	-14.3087		-13000	-75.5189		-13000	-45.7421		-100	-19.0437		-100	-16.5281		-100	-12.714
-50	-9.31997		-50	-9.36536		-13500	-75.7136		-13500	-45.8706		-50	-11.6265		-50	-12.5405		-50	-9.64652
0	-3.06246		0	-3.92175		-14000	-75.6262		-14000	-45.858		0	-1.18809		0	-8.02121		0	-6.17016
						-14500	-75.8251		-14500	-45.9762
						-15000	-76.0241		-15000	-46.0944
						-14500	-75.7375		-14500	-45.942
						-14000	-75.6164		-14000	-45.8963
						-13500	-75.916		-13500	-46.0656
						-13000	-75.9574		-13000	-46.0945
						-12500	-75.6001		-12500	-45.9135
						-12000	-75.596		-12000	-45.8927
						-11500	-75.5488		-11500	-45.8435
						-11000	-75.3725		-11000	-45.793
						-10500	-75.2258		-10500	-45.7282
						-10000	-75.0629		-10000	-45.6564
						-9500	-74.8675		-9500	-45.5397
						-9000	-74.6504		-9000	-45.4985
						-8500	-74.3622		-8500	-45.3716
						-8000	-74.0575		-8000	-45.235
						-7500	-73.5466		-7500	-45.0526
						-7000	-73.3424		-7000	-44.9376
						-6500	-72.7432		-6500	-44.7604
						-6000	-72.5204		-6000	-44.5569
						-5500	-72.0243		-5500	-44.2547
						-5000	-71.389		-5000	-43.9516
						-4500	-70.7954		-4500	-43.6084
						-4000	-69.9946		-4000	-43.1718
						-3500	-68.9707		-3500	-42.6491
						-3000	-67.8259		-3000	-41.9685
						-2500	-66.3204		-2500	-41.146
						-2000	-64.0249		-2000	-39.9257
						-1900	-63.5633		-1900	-39.6511
						-1800	-63.1085		-1800	-39.3176
						-1700	-62.4985		-1700	-38.9249
						-1600	-61.785		-1600	-38.5644
						-1500	-61.0615		-1500	-38.1192
						-1400	-60.1401		-1400	-37.5928
						-1300	-59.3729		-1300	-37.0524
						-1200	-58.3976		-1200	-36.3968
						-1100	-57.2369		-1100	-35.7257
						-1000	-55.8872		-1000	-34.918
						-900	-54.3049		-900	-33.9528
						-800	-52.4603		-800	-32.7896
						-700	-50.2204		-700	-31.4464
						-600	-47.4883		-600	-29.7833
						-500	-44.1059		-500	-27.6835
						-400	-39.8095		-400	-25.1223
						-300	-34.1957		-300	-21.7398
						-200	-27.0485		-200	-17.4577
						-100	-17.2375		-100	-11.5622
						-90	-16.1059		-90	-10.8535
						-80	-14.8948		-80	-10.1707
						-70	-13.7446		-70	-9.4634
						-60	-12.596		-60	-8.73621
						-50	-11.4242		-50	-7.98224
						-40	-10.1291		-40	-7.20067
						-30	-8.88594		-30	-6.40743
						-20	-7.71569		-20	-5.59095
						-10	-6.56326		-10	-4.76743
						0	-5.60879		0	-4.11707

## Sheet: zoomed
Fe3O4@ascorbic acid			Fe3O4@citric acid			Fe3O4			Fe3O4@SiO2			Fe3O4@PVA			Fe3O4@PEG
0	-3.06246		0	-3.92175		0	-5.60879		0	-4.11707		0	-1.18809		0	-3.47513		0	-4.17016
50	3.09007		50	1.30572		50	0.77425		50	0.09405		50	11.5999		50	3.80784		50	4.56941
100	9.45135		100	7.08513		100	7.43104		100	4.63727		100	19.1193		100	12.9693		100	15.5632
100	15.0031		100	15.078		100	17.4674		100	11.8306		100	21.8669		100	14.2908		100	17.1489
50	9.42614		50	10.2573		50	11.7684		50	8.25612		50	14.6436		50	8.43252		50	10.119
0	3.04905		0	4.7228		0	5.73867		0	4.31898		0	1.03587		0	3.86124		0	4.63349
-50	-3.50437		-50	-0.9918		-50	-0.59451		-50	0.13009		-50	-9.8672		-50	-4.05132		-50	-4.86158
-100	-9.94754		-100	-6.85411		-100	-7.1382		-100	-4.7294		-100	-17.1863		-100	-11.1185		-100	-13.3422
-100	-14.9352		-100	-14.3087		-100	-17.2375		-100	-11.5622		-100	-19.0437		-100	-13.9283		-100	-16.714
-50	-9.31997		-50	-9.36536		-50	-11.4242		-50	-7.98224		-50	-11.6265		-50	-13.0388		-50	-15.6465
0	-3.06246		0	-3.92175		0	-5.60879		0	-4.11707		0	-1.18809		0	-3.47513		0	-4.17016
						Supplementary figure 4 M-H curve for synthesized nanoparticles
																		-150	-5.8042
																		-200	-10.2286
																		-250	-14.1292
																		-300	-17.5126
																		-350	-20.2932
																		-400	-22.5207
																		-450	-24.4049
																		-600	-28.4472
																		-700	-30.3094
																		-800	-31.8038
																		-900	-33.0064
																		-1000	-33.9912
																		-1100	-34.8464
																		-1200	-35.574
																		-1300	-36.2081
																		-1400	-36.768
																		-1500	-37.2616
																		-1600	-37.6956
																		-1700	-38.1005
																		-1800	-38.4576
																		-1900	-38.7788
																		-2000	-39.0794
																		-2500	-40.2601
																		-3000	-41.1517
																		-3500	-41.8104
																		-4000	-42.3348
																		-4500	-42.7536
																		-5000	-43.124
																		-5500	-43.4408
																		-6000	-43.7074
																		-6500	-43.9303
																		-7000	-44.1392
																		-7500	-44.3273
																		-8000	-44.4841
																		-8500	-44.6412
																		-9000	-44.7738
																		-9500	-44.9002
																		-10000	-45.0265
																		-9500	-44.9017
																		-9000	-44.7802
																		-8500	-44.629
																		-8000	-44.4768
																		-7500	-44.2943
																		-7000	-44.1134
																		-6500	-43.9174
																		-6000	-43.6876
																		-5500	-43.4174
																		-5000	-43.0999
																		-4500	-42.7416
																		-4000	-42.3104
																		-3500	-41.7794
																		-3000	-41.1266
																		-2500	-40.268
																		-2000	-39.0821
																		-1900	-38.772
																		-1800	-38.4458
																		-1700	-38.0908
																		-1600	-37.6862
																		-1500	-37.2502
																		-1400	-36.7619
																		-1300	-36.2244
																		-1200	-35.6101
																		-1100	-34.8922
																		-1000	-34.0722
																		-900	-33.1311
																		-800	-31.9967
																		-700	-30.6517
																		-600	-29.036
																		-500	-27.0688
																		-450	-25.9149
																		-400	-24.626
																		-350	-23.1936
																		-300	-21.561
																		-250	-19.7756
																		-200	-17.7123
																		-150	-15.3802
