# Supplementary material for: Preparation of stable colloidal dispersion of surface modified Fe3O4 nanoparticles for magnetic heating applications
Source: Sci Rep. 2024 Jan 14;14:1296. doi: 10.1038/s41598-024-51801-5 (PMC10788351; doi:10.1038/s41598-024-51801-5)
Supplement: Supplementary file 3 — Supplementary Figure 6. [file 41598_2024_51801_MOESM3_ESM.xlsx]

## Sheet: relaxation times
								neel			Brownian
T0	K	Dm	k	T	Volume	EXP	Neel Relaxation time	Fe3O4 Neel Relaxation Time	viscosity
3e-09	25000	8.2769e-09	1.38065e-23	293	2.96894e-25	6.26393	1.87918e-08		21.256	0.00468009	Fe3O4 Brownian Relaxation Time	1.83481	1.35455	0.654093
3e-09	25000	8.2769e-09	1.38065e-23	313	2.96894e-25	5.57096	1.67129e-08		18.719	0.00385814
3e-09	25000	8.2769e-09	1.38065e-23	333	2.96894e-25	5.02493	1.50748e-08		16.769	0.00324865
3e-09	25000	8.2769e-09	1.38065e-23	353	2.96894e-25	4.5857	1.37571e-08		15.195	0.00277694
3e-09	25000	8.2769e-09	1.38065e-23	363	2.96894e-25	4.39729	1.31919e-08		14.476	0.00257266
3e-09	25000	8.32333e-09	1.38065e-23	293	3.01919e-25	6.46149	1.93845e-08	Fe3O4 @ Ascorbic Acid Neel Relaxation Time	21.109	0.00472637	Fe3O4 @ Ascorbic Acid Brownian Relaxation Time			(	-3
3e-09	25000	8.32333e-09	1.38065e-23	313	3.01919e-25	5.73527	1.72058e-08		18.655	0.00391002
3e-09	25000	8.32333e-09	1.38065e-23	333	3.01919e-25	5.16411	1.54923e-08		16.709	0.00329181					-4
3e-09	25000	8.32333e-09	1.38065e-23	353	3.01919e-25	4.70543	1.41163e-08		15.043	0.00279568
3e-09	25000	8.32333e-09	1.38065e-23	363	3.01919e-25	4.50889	1.35267e-08		14.376	0.00259812
3e-09	25000	7.79614e-09	1.38065e-23	293	2.48106e-25	4.63343	1.39003e-08	Fe3O4 @ Citric Acid Neel Relaxation Time	21.168	0.00389482	Fe3O4 @ Citric Acid Brownian Relaxation Time			1.77245
3e-09	25000	7.79614e-09	1.38065e-23	313	2.48106e-25	4.201	1.2603e-08		18.628	0.00320847
3e-09	25000	7.79614e-09	1.38065e-23	333	2.48106e-25	3.85402	1.15621e-08		16.661	0.00269732
3e-09	25000	7.79614e-09	1.38065e-23	353	2.48106e-25	3.57041	1.07112e-08		15.098	0.00230579				1.77245
3e-09	25000	7.79614e-09	1.38065e-23	363	2.48106e-25	3.4474	1.03422e-08		14.402	0.00213891
3e-09	25000	8.23756e-09	1.38065e-23	293	2.92681e-25	6.10294	1.83088e-08	Fe3O4 @ TEOS Neel Relaxation Time	21.301	0.00462344	Fe3O4 @ TEOS Brownian Relaxation Time
3e-09	25000	8.23756e-09	1.38065e-23	313	2.92681e-25	5.43682	1.63104e-08		18.765	0.00381274
3e-09	25000	8.23756e-09	1.38065e-23	333	2.92681e-25	4.91111	1.47333e-08		16.804	0.00320923
3e-09	25000	8.23756e-09	1.38065e-23	353	2.92681e-25	4.48766	1.3463e-08		15.256	0.00274852
3e-09	25000	8.23756e-09	1.38065e-23	363	2.92681e-25	4.30584	1.29175e-08		14.512	0.00254245
3e-09	25000	8.92268e-09	1.38065e-23	293	3.7195e-25	9.96076	2.98823e-08	Fe3O4 @ PVA Neel Relaxation Time	21.278	0.00586929	Fe3O4 @ PVA Brownian Relaxation Time
3e-09	25000	8.92268e-09	1.38065e-23	313	3.7195e-25	8.60011	2.58003e-08		18.743	0.00483969
3e-09	25000	8.92268e-09	1.38065e-23	333	3.7195e-25	7.55749	2.26725e-08		16.798	0.00407696
3e-09	25000	8.92268e-09	1.38065e-23	353	3.7195e-25	6.73924	2.02177e-08		15.221	0.00348491
3e-09	25000	8.92268e-09	1.38065e-23	363	3.7195e-25	6.39417	1.91825e-08		14.481	0.00322415
3e-09	25000	8.7736e-09	1.38065e-23	293	3.53616e-25	8.89376	2.66813e-08	Fe3O4 @ PEG Neel Relaxation Time	21.282	0.00558104	Fe3O4 @ PEG Brownian Relaxation Time
3e-09	25000	8.7736e-09	1.38065e-23	313	3.53616e-25	7.73466	2.3204e-08		18.758	0.00460482
3e-09	25000	8.7736e-09	1.38065e-23	333	3.53616e-25	6.8404	2.05212e-08		16.792	0.00387461
3e-09	25000	8.7736e-09	1.38065e-23	353	3.53616e-25	6.13434	1.8403e-08		15.219	0.0033127
3e-09	25000	8.7736e-09	1.38065e-23	363	3.53616e-25	5.83534	1.7506e-08		14.487	0.00306649
293	21.256	21.168	21.109	21.301	21.278	21.282
313	18.719	18.628	18.655	18.765	18.743	18.758		Fe3O4 @ PEG Nanofluid viscosity
333	16.769	16.661	16.709	16.804	16.798	16.792		Fe3O4 @ PVA Nanofluid viscosity
353	15.195	15.098	15.043	15.256	15.221	15.219		Fe3O4 @ TEOS Nanofluid Viscosity
363	14.476	14.402	14.376	14.512	14.481	14.487		Fe3O4 @ Ascorbic Acid Nanofluid Viscosity
								Fe3O4 @ Citric Acid Nanofluid Viscosity
								Fe3O4 Nanofluid Viscosity
								Supplementary figure 6: Nanoparticles Neel and Brownian relaxation times and viscosity of the nanofluids
