# Supplementary material for: Preparation of stable colloidal dispersion of surface modified Fe3O4 nanoparticles for magnetic heating applications
Source: Sci Rep. 2024 Jan 14;14:1296. doi: 10.1038/s41598-024-51801-5 (PMC10788351; doi:10.1038/s41598-024-51801-5)
Supplement: Supplementary file 4 — Supplementary Figure 7. [file 41598_2024_51801_MOESM4_ESM.xlsx]

## Sheet: H=12, 20000ppm
Fe3O4		Fe3O4@Citric acid		Fe3O4@Ascorbic acid		Fe3O4@SiO2		Fe3O4@PEG		Fe3O4@PVA
t (s)	T (֯C)	t (s)	T (֯C)	t (s)	T (֯C)	t (s)	T (֯C)	t (s)	T (֯C)	t (s)	T (֯C)
0	22	0	22	0	22	0	22	0	22	0	22
80	25.7	80	24.5	80	25.3	80	24.1	80	24.6	80	24.7
300	42	300	27.8	300	40	300	26.2	300	31.8	300	36.2
700	56.3	700	31.9	700	52.7	700	29.8	700	36.7	700	46
1200	66.9	1200	35.6	1200	62.3	1200	32.1	1200	42.2	1200	57.1
1800	78.6	1800	40	1800	71.6	1800	35.3	1800	48.6	1800	68.3
2400	85.2	2400	42.1	2400	78.1	2400	36	2400	53	2400	75.1
3000	87.7	3000	43.6	3000	82.7	3000	37.1	3000	54.8	3000	79.8
3600	89.2	3600	44.8	3600	83.8	3600	37.2	3600	55	3600	80.8
	9.7125		6.5625		8.6625		5.5125		6.825		7.0875
							Supplementary figure 7 Temperature vs. Time in H= 12 kA.m-1 for solution containing 20000 ppm of nanoparticles

## Sheet: H=10, 20000ppm
Fe3O4		Fe3O4@Citric acid		Fe3O4@Ascorbic acid		Fe3O4@SiO2		Fe3O4@PEG		Fe3O4@PVA
t (s)	T (֯C)	t (s)	T (֯C)	t (s)	T (֯C)	t (s)	T (֯C)	t (s)	T (֯C)	t (s)	T (֯C)
0	22	0	22	0	22	0	22	0	22	0	22
60	24	60	23.3	60	23.8	60	23.2	60	23.5	60	23.6
300	42	300	34.2	300	41	300	32	300	36.7	300	38.1
700	59.5	700	42.7	700	55.8	700	38.2	700	48.1	700	54.2
1200	68.2	1200	48.1	1200	65.6	1200	43.4	1200	55.4	1200	63.7
1800	75.3	1800	52	1800	71.9	1800	47.2	1800	59.4	1800	70
2400	80.6	2400	54.9	2400	76.5	2400	50.8	2400	62	2400	74.5
3000	83.1	3000	56.8	3000	79.1	3000	52.3	3000	64.1	3000	77.3
3600	83.9	3600	58	3600	80.6	3600	53.5	3600	65.9	3600	78.1
	7		4.55		6.3		4.2		5.25		5.6
								Supplementary figure 7 Temperature vs. Time in H= 10 kA.m-1 for solution containing 20000 ppm of nanoparticles

## Sheet: H=8, 20000ppm
Fe3O4		Fe3O4@Citric acid		Fe3O4@Ascorbic acid		Fe3O4@SiO2		Fe3O4@PEG		Fe3O4@PVA
t (s)	T (֯C)	t (s)	T (֯C)	t (s)	T (֯C)	t (s)	T (֯C)	t (s)	T (֯C)	t (s)	T (֯C)
0	22	0	22	0	22	0	22	0	22	0	22
60	23.4	60	22.9	60	23.2	60	22.8	60	23.1	60	23.2
300	29.9	300	26.3	300	30.3	300	25.4	300	28	300	29.6
700	37.9	700	29.8	700	35.8	700	27.9	700	32.1	700	34
1200	43.2	1200	33	1200	40.6	1200	30.5	1200	35.3	1200	38.7
1800	48.8	1800	36.1	1800	44.7	1800	33.3	1800	38.6	1800	42.9
2400	53.6	2400	37.6	2400	48.3	2400	35	2400	40.8	2400	46
3000	56	3000	38.9	3000	50.1	3000	35.9	3000	42.4	3000	48.1
3600	56.6	3600	39.3	3600	50.9	3600	36.4	3600	42.9	3600	48.9
	4.9		3.15		4.2		2.8		3.85		4.2
									Supplementary figure 7 Temperature vs. Time in H= 8 kA.m-1 for solution containing 20000 ppm of nanoparticles
