# Supplementary material for: Preparation of stable colloidal dispersion of surface modified Fe3O4 nanoparticles for magnetic heating applications
Source: Sci Rep. 2024 Jan 14;14:1296. doi: 10.1038/s41598-024-51801-5 (PMC10788351; doi:10.1038/s41598-024-51801-5)
Supplement: Supplementary file 5 — Supplementary Figure 10. [file 41598_2024_51801_MOESM5_ESM.xlsx]

## Sheet: H=12, 10000ppm
Fe3O4		Fe3O4@Citric acid		Fe3O4@Ascorbic acid		Fe3O4@SiO2		Fe3O4@PEG		Fe3O4@PVA
t (s)	T (֯C)	t (s)	T (֯C)	t (s)	T (֯C)	t (s)	T (֯C)	t (s)	T (֯C)	t (s)	T (֯C)
0	22	0	22	0	22	0	22	0	22	0	22
100	24.7	100	23.6	100	24.1	100	23.5	100	23.7	100	23.8
500	36	500	27.5	500	35	500	27	500	29	500	34
1000	43	1000	31	1000	41	1000	29.5	1000	33	1000	40
1800	50	1800	35.5	1800	47	1800	33	1800	38	1800	45
2500	54	2500	39	2500	51	2500	35.5	2500	42	2500	49
3200	57	3200	42	3200	54	3200	38	3200	45	3200	52
4100	59	4100	44	4100	56	4100	40	4100	47	4100	54
5000	60	5000	45	5000	57	5000	41	5000	48	5000	55
	11.34		6.72		8.82		6.3		7.14		7.56
									Supplementary figure 10 Temperature vs. Time in H= 12 kA.m-1 for solutions containing 10000 ppm of nanoparticles in 5500 seconds
